# Supplementary material for: Effects of potential risk factors on the development of cardiometabolic multimorbidity and mortality among the elders in China
Source: Front Cardiovasc Med. 2022 Sep 9;9:966217. doi: 10.3389/fcvm.2022.966217 (PMC9502033; doi:10.3389/fcvm.2022.966217)
Supplement: Supplementary file 2 [file Data_Sheet_2.csv]

id	year	province	residence	age	agegroup	gender	smoke	drink	diet	exercise	exerciseP	sleepL	sleepG	BMI	BMIgroup	marriage	bedroom	enough	house	education	educationG	pension	ESP	MB	MBT	GB	GBT	SW	SWT	FAC1_1	FAC2_1	Score	SES
36041005	2005	36	1	92	3	1	2	2	0	3	0	12	4	91.8367346938776	4	2	2	2	2	2	2	1	3	0	0	0	0	1	308	.246904301079441	.336055563526014	.862460003017138	3
44154905	2005	44	1	90	3	1	2	2	0	1	0	8	1	58.8235294117647	4	1	2	2	1	0	1	1	3	0	0	0	0	1	696	.419132690960677	-1.02514203198787	-.573528502212519	1
34152105	2005	34	1	105	3	2	1	1	0	3	0	10	4	56.640625	4	2	2	2	2	0	1	1	4	0	0	0	0	1	390	.379553629941562	1.34915780359269	2.3889911357353	3
37353709	2008	37	1	76	2	1	2	2	0	3	0	10	4	55.4637281910009	4	2	1	2	2	5	2	1	1	0	871	0	871	1	871	-1.12915495201151	-1.44763566418262	-3.8302976839414	1
37200608	2008	37	1	76	2	2	1	1	0	2	1	5	2	53.3333333333333	4	1	2	2	2	0	1	1	3	0	2011	0	2011	0	2011	-.208335792253931	.738555990780219	.577506684820689	2
37374809	2008	37	1	75	2	1	2	2	0	2	1	8	1	53.0692266089778	4	1	2	2	2	6	3	2	3	0	3123	0	3123	0	3123	1.83029099233135	-1.13095595984954	1.76792993081365	3
46081012	2012	46	1	69	1	1	1	1	0	3	0	8	1	49.3096646942801	4	1	2	2	2	9	3	2	3	0	2051	0	2051	0	2051	1.83029099233135	-1.13095595984954	1.76792993081365	3
44208008	2008	44	2	68	1	1	2	2	1	2	1	6	3	48.9292032067447	4	1	2	2	2	6	3	2	3	0	1259	1	1951	0	3539	1.83029099233135	-1.13095595984954	1.76792993081365	3
32218902	2002	32	1	67	1	1	2	2	0	1	0	7	3	47.5624256837099	4	1	2	2	2	9	3	2	4	0	1034	0	1034	0	1034	2.41818041452684	-.520354147037074	3.57941438172827	3
34094902	2002	34	2	72	2	1	1	1	0	3	0	5	2	47.1536351165981	4	1	2	1	2	2	2	1	2	1	2213	0	2213	1	2910	-1.19747562085619	-1.35328072538968	-3.82970920092524	1
44611614	2014	44	1	74	2	2	1	1	0	3	0	9	4	46.3821892393321	4	1	2	2	2	0	1	1	3	1	1505	0	1505	0	1505	-.208335792253931	.738555990780219	.577506684820689	2
41343712	2012	41	1	89	3	2	1	1	0	3	0	6	3	45.6537618699781	4	2	2	2	2	0	1	1	3	0	0	0	0	1	588	-.208335792253931	.738555990780219	.577506684820689	2
44202708	2008	44	2	65	1	1	2	1	1	2	1	8	1	44.0771349862259	4	1	2	1	2	4	2	1	3	0	3539	0	3539	0	3539	-.609586198660699	-.742678912577212	-2.01822475001063	1
42204708	2008	42	1	92	3	2	1	1	0	3	0	11	4	43.1600675548884	4	2	2	1	2	0	1	1	2	1	1304	0	1999	1	2912	-1.65271571418956	-.950780298135476	-4.11466251912169	1
37241508	2008	37	1	62	1	2	1	1	0	3	0	10	4	42.96875	4	1	2	2	2	2	2	1	3	1	2007	0	2007	0	2007	.246904301079441	.336055563526014	.862460003017138	3
32427112	2012	32	1	100	3	1	1	1	0	3	0	5	2	41.0516202288409	4	2	2	2	2	0	1	1	4	0	0	0	0	1	423	.379553629941562	1.34915780359269	2.3889911357353	3
32093702	2002	32	2	93	3	2	1	1	1	3	0	7	3	40.8163265306123	4	2	2	1	2	0	1	1	3	1	1034	0	2254	1	2486	-1.06482629199407	-.340178485323008	-2.30317806820708	1
51052602	2002	51	1	94	3	2	2	1	0	2	1	4	2	40.5826818744927	4	2	2	2	2	2	2	1	3	0	1085	0	1085	1	1791	.246904301079441	.336055563526014	.862460003017138	3
42204508	2008	42	1	103	3	2	1	1	0	3	0	11	4	40.5695971439004	4	2	2	2	2	0	1	1	3	1	1305	0	1305	1	1901	-.208335792253931	.738555990780219	.577506684820689	2
45609305	2005	45	1	93	3	1	2	2	0	3	0	5	2	40.4040404040404	4	2	2	2	2	1	2	1	3	0	0	0	0	1	1082	.246904301079441	.336055563526014	.862460003017138	3
42316412	2012	42	2	103	3	2	1	1	0	3	0	5	2	40.4040404040404	4	2	1	1	2	0	1	1	3	0	0	1	672	1	1027	-1.26510670069404	-.902666087406701	-3.37296685333639	1
32193102	2002	32	1	72	2	2	1	2	1	2	1	6	3	39.8761493713642	4	1	2	2	2	0	1	1	3	0	4411	0	4411	0	4411	-.208335792253931	.738555990780219	.577506684820689	2
37373909	2008	37	1	68	1	1	1	1	1	2	1	6	3	39.7923875432526	4	1	2	1	2	6	3	1	1	0	3138	0	3138	0	3138	-1.33012494971831	-2.36638296545635	-5.3562403336434	1
32005308	2008	32	1	94	3	2	1	1	0	3	0	8	1	39.5726157499011	4	2	2	2	2	0	1	1	3	0	241	0	241	1	241	-.208335792253931	.738555990780219	.577506684820689	2
45466402	2002	45	1	70	2	2	1	1	0	3	0	8	1	38.4467512495194	4	2	2	2	2	0	1	1	4	1	3358	0	6001	0	6001	.379553629941562	1.34915780359269	2.3889911357353	3
37023108	2008	37	1	102	3	1	1	1	0	2	1	9	4	37.8071833648393	4	2	2	2	2	0	1	1	3	0	497	0	497	1	497	-.208335792253931	.738555990780219	.577506684820689	2
51030108	2008	51	1	100	3	2	1	1	0	3	0	7	3	37.6909343384249	4	2	2	2	2	0	1	1	3	0	404	0	404	1	404	-.208335792253931	.738555990780219	.577506684820689	2
42312112	2012	42	2	71	2	2	1	1	0	3	0	8	1	37.5	4	1	2	2	2	3	2	1	3	0	671	0	671	0	671	.246904301079441	.336055563526014	.862460003017138	3
32424912	2012	32	1	97	3	2	1	1	0	3	0	8	1	37.3455903476013	4	2	1	1	2	0	1	1	3	0	0	0	0	1	589	-1.26510670069404	-.902666087406701	-3.37296685333639	1
32232602	2002	32	2	80	3	2	1	2	0	2	1	10	4	36.8530684185227	4	2	2	2	2	0	1	1	4	0	1076	0	1076	1	1651	.379553629941562	1.34915780359269	2.3889911357353	3
37420812	2012	37	2	100	3	1	1	2	1	1	0	8	1	36.1604207758054	4	2	2	2	2	5	2	2	4	0	0	0	0	1	174	1.96294032119347	-.117853719782869	3.29446106353182	3
32364505	2005	32	1	100	3	2	1	1	0	3	0	10	4	36.0519147572504	4	2	2	2	2	0	1	1	3	0	1136	0	1136	1	1571	-.208335792253931	.738555990780219	.577506684820689	2
33270205	2005	33	2	95	3	2	1	1	0	3	0	8	1	36.0344128642854	4	2	2	2	2	0	1	1	3	0	0	0	0	1	534	-.208335792253931	.738555990780219	.577506684820689	2
37202108	2008	37	1	85	3	2	1	1	0	3	0	10	4	36.0344128642854	4	2	2	2	2	0	1	1	3	0	2040	0	2040	1	3175	-.208335792253931	.738555990780219	.577506684820689	2
37416712	2012	37	1	63	1	2	1	1	0	2	1	7	3	35.6513379266143	4	1	2	2	2	6	3	1	3	1	1945	0	1945	0	1945	.702144394412813	-.0664448637281904	1.14741332121359	3
41333912	2012	41	2	101	3	2	1	1	0	3	0	8	1	35.5555555555556	4	2	2	2	2	0	1	1	3	0	0	0	0	1	575	-.208335792253931	.738555990780219	.577506684820689	2
12001708	2008	12	1	89	3	1	1	2	1	2	1	8	1	35.5029585798817	4	2	1	2	2	0	1	1	3	0	877	0	877	1	877	-.408616200953897	.176068388696526	-.492282100308626	1
41342112	2012	41	1	101	3	2	2	1	0	3	0	5	2	35.4916897506925	4	2	2	1	2	0	1	1	1	0	789	0	789	1	1637	-2.24060513638506	-1.56138211094794	-5.9261469700363	1
37226908	2008	37	2	69	1	2	1	1	1	2	1	8	1	35.15625	4	1	2	2	2	5	2	1	3	0	3650	0	3650	0	3650	.246904301079441	.336055563526014	.862460003017138	3
21033508	2008	21	3	100	3	2	1	1	1	3	0	16	4	34.9635796045786	4	2	2	2	2	0	1	1	4	0	712	0	712	1	712	.379553629941562	1.34915780359269	2.3889911357353	3
21003208	2008	21	1	92	3	2	1	1	0	3	0	10	4	34.6938775510204	4	2	2	2	2	0	1	1	4	0	599	0	599	1	599	.379553629941562	1.34915780359269	2.3889911357353	3
42002502	2002	42	2	100	3	2	1	1	0	3	0	10	4	34.2935528120713	4	2	2	2	2	0	1	1	3	0	1141	0	1141	1	1708	-.208335792253931	.738555990780219	.577506684820689	2
51168202	2002	51	2	72	2	2	1	1	0	3	0	8	1	34.2090259199158	4	1	2	2	2	0	1	1	3	1	2292	0	2292	1	2304	-.208335792253931	.738555990780219	.577506684820689	2
45471302	2002	45	1	81	3	2	1	2	0	3	0	8	1	33.6949375410914	4	1	2	2	2	0	1	1	3	1	4400	0	4400	1	6121	-.208335792253931	.738555990780219	.577506684820689	2
32361105	2005	32	1	101	3	2	2	2	0	3	0	12	4	33.59375	4	2	2	2	2	0	1	1	3	0	0	0	0	1	556	-.208335792253931	.738555990780219	.577506684820689	2
45622005	2005	45	1	90	3	1	2	2	0	3	0	10	4	33.4622248661511	4	2	2	2	2	0	1	1	3	0	0	0	0	1	708	-.208335792253931	.738555990780219	.577506684820689	2
41110805	2005	41	3	100	3	1	2	2	0	1	0	12	4	33.4124093688396	4	2	2	2	2	4	2	2	4	0	0	0	0	1	249	1.96294032119347	-.117853719782869	3.29446106353182	3
21074402	2002	21	3	100	3	2	1	1	0	1	0	5	2	33.3333333333333	4	2	1	2	1	0	1	1	3	1	1068	1	2180	0	2180	.218852282260712	-1.58762963407156	-1.64331728734183	1
11040302	2002	11	3	80	3	2	1	1	1	2	1	8	1	33.3333333333333	4	2	2	2	1	0	1	2	3	1	1099	1	4429	0	4429	1.54727928887922	-2.08965312810922	.046988107387548	1
32463614	2014	32	1	83	3	2	1	1	0	3	0	6	3	33.3108449991567	4	2	2	2	2	0	1	1	4	0	0	1	1273	0	1273	.379553629941562	1.34915780359269	2.3889911357353	3
45712705	2005	45	1	81	3	2	1	1	0	3	0	5	2	33.2986472424558	4	1	2	1	2	1	2	1	2	0	0	0	0	1	389	-1.19747562085619	-1.35328072538968	-3.82970920092524	1
44002708	2008	44	1	100	3	2	1	1	0	3	0	6	3	33.2986472424558	4	2	2	2	2	0	1	1	3	0	416	0	416	1	416	-.208335792253931	.738555990780219	.577506684820689	2
21080002	2002	21	1	67	1	2	1	1	0	3	0	10	4	33.2986472424558	4	1	2	2	2	0	1	1	3	0	1106	1	2199	0	6022	-.208335792253931	.738555990780219	.577506684820689	2
22068705	2005	22	3	79	2	2	1	1	0	2	1	10	4	33.2986472424558	4	1	2	2	2	0	1	1	4	0	0	0	0	1	578	.379553629941562	1.34915780359269	2.3889911357353	3
45488102	2002	45	3	69	1	2	1	1	0	3	0	8	1	33.2936979785969	4	2	2	2	2	0	1	1	3	0	4349	0	4349	1	4821	-.208335792253931	.738555990780219	.577506684820689	2
51222105	2005	51	1	100	3	2	2	2	0	3	0	7	3	33.28	4	2	2	1	2	2	2	1	2	0	1251	0	1251	1	1642	-1.19747562085619	-1.35328072538968	-3.82970920092524	1
37422612	2012	37	1	61	1	1	1	1	1	3	0	8	1	33.2515495867769	4	1	2	2	2	6	3	2	4	0	1955	0	1955	0	1955	2.41818041452684	-.520354147037074	3.57941438172827	3
51305005	2005	51	3	102	3	2	2	2	0	2	1	7	3	33.1632653061225	4	2	2	1	2	0	1	2	3	0	1125	0	1125	1	2186	.0633203059244669	-1.40468958144436	-1.68266145860701	1
37026308	2008	37	1	103	3	2	1	1	0	3	0	8	1	33.1632653061225	4	2	2	2	2	0	1	1	3	0	334	0	334	1	334	-.208335792253931	.738555990780219	.577506684820689	2
46039108	2008	46	1	62	1	1	2	2	1	1	0	7	3	33.1504343850023	4	1	1	1	2	9	3	1	1	1	1993	0	3255	0	3255	-1.53040535841828	-2.92887056754005	-6.42602911877272	1
37358309	2008	37	1	70	2	2	1	1	0	3	0	6	3	32.8888888888889	4	1	2	2	2	1	2	1	2	1	3129	0	3129	0	3129	-.340985121116053	-.274546249286454	-.949024447897475	1
32231502	2002	32	1	68	1	1	2	1	0	3	0	8	1	32.7186198691255	4	1	2	2	2	4	2	2	4	1	1065	0	5860	0	5860	1.96294032119347	-.117853719782869	3.29446106353182	3
51146102	2002	51	1	88	3	1	2	2	0	2	1	9	4	32.6388888888889	4	1	2	2	2	0	1	1	2	0	1072	0	1072	0	1072	-.796225214449425	.12795417796775	-1.23397776609392	1
37285408	2008	37	1	82	3	2	1	1	0	3	0	5	2	32.4619113573407	4	2	2	1	2	0	1	1	2	0	0	0	0	1	1112	-1.65271571418956	-.950780298135476	-4.11466251912169	1
45473402	2002	45	1	75	2	2	1	1	0	3	0	8	1	32.4309715778569	4	1	2	2	2	0	1	1	3	0	2224	0	2224	1	3124	-.208335792253931	.738555990780219	.577506684820689	2
37365109	2008	37	1	69	1	1	1	1	1	2	1	6	3	32.3232323232323	4	1	2	2	2	6	3	2	4	0	1884	0	1884	0	1884	2.41818041452684	-.520354147037074	3.57941438172827	3
37065602	2002	37	3	75	2	2	2	1	0	2	1	5	2	32.0461464508893	4	2	1	2	2	0	1	2	3	1	1091	0	1091	0	1091	.719530396964641	-.888442707424826	.128234509291442	1
12040505	2005	12	3	100	3	2	1	1	0	3	0	6	3	32.0461464508893	4	2	1	2	1	0	1	1	3	0	0	0	0	1	1039	.218852282260712	-1.58762963407156	-1.64331728734183	1
37086402	2002	37	1	69	1	2	1	1	0	3	0	5	2	32	4	2	2	2	2	0	1	1	3	0	0	1	1115	0	4406	-.208335792253931	.738555990780219	.577506684820689	2
34022008	2008	34	2	67	1	1	1	1	0	3	0	9	4	31.9921713274869	4	2	2	1	2	0	1	1	3	1	1143	1	2178	0	3892	-1.06482629199407	-.340178485323008	-2.30317806820708	1
32455212	2012	32	1	95	3	1	2	2	0	3	0	8	1	31.9526627218935	4	2	2	2	2	5	2	1	3	0	715	0	715	1	997	.246904301079441	.336055563526014	.862460003017138	3
34153805	2005	34	1	69	1	2	1	1	0	3	0	5	2	31.9444444444444	4	2	2	1	2	0	1	1	3	0	3260	0	3260	0	3260	-1.06482629199407	-.340178485323008	-2.30317806820708	1
34086902	2002	34	1	73	2	1	2	2	1	2	1	10	4	31.8877551020408	4	2	2	2	2	5	2	1	3	0	1076	0	1076	1	1980	.246904301079441	.336055563526014	.862460003017138	3
37132305	2005	37	2	100	3	1	2	2	0	1	0	10	4	31.8877551020408	4	2	2	2	2	0	1	1	3	0	0	0	0	1	471	-.208335792253931	.738555990780219	.577506684820689	2
34141205	2005	34	1	101	3	2	1	1	0	3	0	12	4	31.8877551020408	4	2	2	2	2	0	1	1	3	0	0	0	0	1	410	-.208335792253931	.738555990780219	.577506684820689	2
13010808	2008	13	3	85	3	1	1	2	0	3	0	9	4	31.7417889003976	4	2	2	2	2	8	3	2	5	0	0	1	1047	1	2338	3.00606983672234	.0902476657753944	5.39089883264288	3
32474914	2014	32	1	68	1	2	1	1	1	2	1	6	3	31.6455696202532	4	1	2	2	2	9	3	2	3	1	1289	0	1289	0	1289	1.83029099233135	-1.13095595984954	1.76792993081365	3
31086002	2002	31	3	70	2	2	1	1	0	3	0	6	3	31.6345819991513	4	1	2	2	2	0	1	2	3	0	1050	1	2175	0	2175	.919810805664606	-.325955105341133	1.19802329442076	3
41062802	2002	41	1	70	2	2	1	1	0	2	1	7	3	31.6242199359082	4	1	2	2	2	0	1	1	3	0	5899	0	5899	0	5899	-.208335792253931	.738555990780219	.577506684820689	2
41044308	2008	41	1	100	3	2	1	1	0	3	0	12	4	31.4940791131267	4	2	1	1	2	0	1	1	3	0	688	0	688	1	688	-1.26510670069404	-.902666087406701	-3.37296685333639	1
12015902	2002	12	1	67	1	2	1	1	0	3	0	3	2	31.25	4	1	2	2	2	0	1	1	3	1	5932	0	5932	0	5932	-.208335792253931	.738555990780219	.577506684820689	2
32014508	2008	32	1	101	3	2	1	1	0	3	0	8	1	31.25	4	2	2	1	2	0	1	1	2	0	151	0	151	1	151	-1.65271571418956	-.950780298135476	-4.11466251912169	1
33157702	2002	33	2	79	2	1	1	2	0	3	0	1	2	31.25	4	1	2	2	2	1	2	1	3	0	1098	0	1098	1	1934	.246904301079441	.336055563526014	.862460003017138	3
21024408	2008	21	3	100	3	2	1	1	0	3	0	8	1	31.25	4	2	2	2	2	5	2	1	3	0	1035	0	1035	0	1035	.246904301079441	.336055563526014	.862460003017138	3
42211008	2008	42	1	68	1	1	1	2	0	3	0	8	1	31.25	4	1	2	1	2	5	2	1	2	0	0	1	1309	0	1309	-1.19747562085619	-1.35328072538968	-3.82970920092524	1
37337908	2008	37	3	70	2	2	1	1	1	3	0	10	4	31.25	4	1	2	2	2	11	3	2	3	0	1096	1	2012	0	2012	1.83029099233135	-1.13095595984954	1.76792993081365	3
37364209	2008	37	1	74	2	1	1	2	1	3	0	10	4	31.25	4	1	2	2	2	2	2	1	3	1	3114	0	3114	0	3114	.246904301079441	.336055563526014	.862460003017138	3
12019502	2002	12	3	65	1	2	1	1	1	3	0	8	1	31.2213039485767	4	1	2	1	2	0	1	1	2	1	1135	1	2262	0	4600	-1.65271571418956	-.950780298135476	-4.11466251912169	1
31136705	2005	31	3	66	1	2	1	1	1	3	0	8	1	31.2213039485767	4	1	2	2	2	12	4	2	4	0	5043	0	5043	0	5043	2.87342050786022	-.922854574291278	3.86436769992472	3
42000208	2008	42	1	101	3	1	1	2	0	2	1	5	2	31.2174817898023	4	1	2	1	2	0	1	2	2	0	1115	0	1115	0	1115	-.524569116271027	-2.01529139425683	-3.49414590952162	1
13048302	2002	13	1	79	2	2	1	1	0	3	0	6	3	31.2174817898023	4	1	2	2	2	0	1	1	3	0	1127	0	1127	0	1127	-.208335792253931	.738555990780219	.577506684820689	2
11003908	2008	11	3	101	3	2	1	1	1	2	1	7	3	31.2174817898023	4	2	2	2	2	0	1	1	3	0	3792	0	3792	0	3792	-.208335792253931	.738555990780219	.577506684820689	2
45448102	2002	45	1	69	1	2	1	1	0	2	1	8	1	31.2174817898023	4	1	2	2	2	1	2	1	3	0	1091	0	1091	1	2243	.246904301079441	.336055563526014	.862460003017138	3
37061702	2002	37	1	73	2	1	2	2	0	3	0	5	2	31.2025636700961	4	1	2	2	2	0	1	1	3	1	3467	0	6017	0	6017	-.208335792253931	.738555990780219	.577506684820689	2
37290608	2008	37	1	79	2	2	1	2	0	3	0	8	1	31.1845871246102	4	1	2	2	2	0	1	1	4	1	1081	1	2012	0	3631	.379553629941562	1.34915780359269	2.3889911357353	3
45464202	2002	45	1	72	2	1	1	1	0	2	1	8	1	31.1418685121107	4	1	2	2	2	0	1	1	4	0	2169	0	2169	1	3269	.379553629941562	1.34915780359269	2.3889911357353	3
37275708	2008	37	1	63	1	1	2	2	0	3	0	10	4	31.1418685121107	4	1	2	2	2	9	3	2	4	0	1993	0	1993	0	1993	2.41818041452684	-.520354147037074	3.57941438172827	3
37226508	2008	37	1	70	2	2	1	1	0	2	1	6	3	31.1111111111111	4	1	2	2	1	0	1	1	3	0	0	1	3648	0	3648	.419132690960677	-1.02514203198787	-.573528502212519	1
41046408	2008	41	1	98	3	1	2	2	0	3	0	9	4	31.1111111111111	4	2	2	2	2	0	1	1	3	1	1089	0	2118	1	2953	-.208335792253931	.738555990780219	.577506684820689	2
21150405	2005	21	3	67	1	1	2	2	0	2	1	8	1	31.0204081632653	4	1	2	2	2	12	4	2	3	1	1164	0	2221	0	2221	2.28553108566472	-1.53345638710375	2.0528832490101	3
37009408	2008	37	1	91	3	2	1	1	0	3	0	10	4	31.0055995187191	4	2	2	2	2	0	1	1	3	0	476	0	476	1	476	-.208335792253931	.738555990780219	.577506684820689	2
50032408	2008	50	3	91	3	1	2	2	0	2	1	7	3	30.9155766944114	4	2	2	2	1	0	1	2	4	0	1116	0	1116	1	1820	2.13516871107471	-1.47905131529675	1.85847255830216	3
21078602	2002	21	1	70	2	2	1	1	0	3	0	8	1	30.9155766944114	4	1	2	2	2	0	1	1	3	0	1115	1	2207	1	4994	-.208335792253931	.738555990780219	.577506684820689	2
51260205	2005	51	1	93	3	2	1	1	0	3	0	9	4	30.9155766944114	4	2	2	2	2	0	1	1	3	1	2348	0	2348	1	2361	-.208335792253931	.738555990780219	.577506684820689	2
41029808	2008	41	1	88	3	2	1	1	0	3	0	10	4	30.9155766944114	4	2	2	1	2	0	1	1	3	0	517	0	517	1	517	-1.06482629199407	-.340178485323008	-2.30317806820708	1
37044408	2008	37	1	98	3	1	2	2	0	3	0	10	4	30.9155766944114	4	2	2	2	2	0	1	1	4	1	1183	0	2117	1	2300	.379553629941562	1.34915780359269	2.3889911357353	3
37210708	2008	37	1	64	1	2	1	1	0	3	0	9	4	30.8630068284403	4	1	2	2	2	0	1	1	3	0	2009	0	2009	0	2009	-.208335792253931	.738555990780219	.577506684820689	2
37292708	2008	37	1	79	2	1	1	1	0	3	0	9	4	30.8630068284403	4	1	2	2	2	9	3	2	4	0	3631	0	3631	0	3631	2.41818041452684	-.520354147037074	3.57941438172827	3
37273608	2008	37	1	83	3	1	2	2	0	3	0	10	4	30.8328938293643	4	1	2	2	2	8	3	1	4	1	1069	0	1069	1	1626	1.29003381660831	.544156949084278	2.9588977721282	3
37412412	2012	37	1	88	3	2	1	1	0	2	1	9	4	30.8174740484429	4	2	2	2	2	0	1	1	3	0	724	0	724	0	724	-.208335792253931	.738555990780219	.577506684820689	2
37034608	2008	37	1	102	3	2	1	1	1	3	0	10	4	30.7787011388119	4	2	2	2	2	0	1	1	3	0	986	0	986	1	986	-.208335792253931	.738555990780219	.577506684820689	2
51010308	2008	51	1	90	3	2	1	1	0	2	1	7	3	30.7692307692308	4	2	2	1	2	0	1	1	3	0	1117	0	1117	1	1661	-1.06482629199407	-.340178485323008	-2.30317806820708	1
37407612	2012	37	1	81	3	2	1	1	0	3	0	7	3	30.6666666666667	4	1	2	2	2	3	2	1	3	0	1934	0	1934	0	1934	.246904301079441	.336055563526014	.862460003017138	3
41059302	2002	41	1	71	2	2	1	1	0	3	0	6	3	30.6292509346426	4	2	2	2	2	0	1	1	3	1	3377	0	4393	0	4393	-.208335792253931	.738555990780219	.577506684820689	2
37313408	2008	37	1	101	3	2	1	1	1	3	0	8	1	30.6122448979592	4	2	2	2	2	0	1	2	3	0	1076	0	1076	1	1940	.919810805664606	-.325955105341133	1.19802329442076	3
41114605	2005	41	1	89	3	2	1	1	0	2	1	10	4	30.6122448979592	4	2	2	2	2	0	1	1	3	1	1159	0	3277	0	3277	-.208335792253931	.738555990780219	.577506684820689	2
33009308	2008	33	2	90	3	2	1	1	0	3	0	12	4	30.5880204528853	4	2	2	2	2	0	1	1	3	0	524	0	524	1	524	-.208335792253931	.738555990780219	.577506684820689	2
41316812	2012	41	1	71	2	1	1	1	0	3	0	9	4	30.4779662232421	4	2	2	2	2	0	1	1	3	0	1992	0	1992	0	1992	-.208335792253931	.738555990780219	.577506684820689	2
37449514	2014	37	1	74	2	2	1	1	0	3	0	10	4	30.4399524375743	4	1	2	2	2	0	1	1	3	0	0	0	0	1	1146	-.208335792253931	.738555990780219	.577506684820689	2
37296208	2008	37	3	75	2	2	1	1	0	2	1	7	3	30.297783933518	4	1	2	2	1	8	3	2	4	0	1085	0	1085	0	1085	3.04564889774145	-2.28405216980516	2.42837919469506	3
32012208	2008	32	3	94	3	2	1	1	1	3	0	10	4	30.297783933518	4	2	2	2	2	0	1	1	4	0	0	1	1074	1	1100	.379553629941562	1.34915780359269	2.3889911357353	3
41009708	2008	41	1	103	3	2	1	1	0	3	0	12	4	30.2768166089965	4	2	2	1	2	0	1	1	1	0	555	0	555	1	555	-2.24060513638506	-1.56138211094794	-5.9261469700363	1
45014808	2008	45	1	91	3	2	1	1	0	3	0	10	4	30.1783264746228	4	2	2	2	2	0	1	1	3	0	1128	0	1128	1	971	-.208335792253931	.738555990780219	.577506684820689	2
44151305	2005	44	1	85	3	1	2	2	1	3	0	11	4	30.1102788964583	4	1	2	1	2	2	2	1	3	0	0	0	0	1	1190	-.609586198660699	-.742678912577212	-2.01822475001063	1
41078202	2002	41	1	77	2	2	1	1	0	2	1	6	3	30.0800592345782	4	2	2	2	2	0	1	1	3	0	4300	0	4300	1	5411	-.208335792253931	.738555990780219	.577506684820689	2
11011508	2008	11	3	82	3	2	1	1	1	2	1	6	3	30.0432622977087	4	2	2	2	2	4	2	2	3	0	2030	0	2030	0	2030	1.37505089899798	-.728455532595338	1.48297661261721	3
41212808	2008	41	1	73	2	1	2	2	0	2	1	7	3	30.0432622977087	4	1	2	2	2	6	3	2	3	0	0	1	1261	0	3261	1.83029099233135	-1.13095595984954	1.76792993081365	3
51145508	2008	51	1	65	1	1	2	2	1	3	0	10	4	30.0215018864863	4	1	2	2	2	6	3	1	3	0	2158	0	2158	0	2158	.702144394412813	-.0664448637281904	1.14741332121359	3
46003008	2008	46	1	96	3	2	1	1	0	3	0	6	3	30	4	2	2	2	2	0	1	1	2	0	1083	0	1083	1	1083	-.796225214449425	.12795417796775	-1.23397776609392	1
45027408	2008	45	1	66	1	1	1	2	0	3	0	7	3	29.9967126890204	4	2	2	2	2	6	3	1	3	0	0	1	2163	1	2241	.702144394412813	-.0664448637281904	1.14741332121359	3
37238108	2008	37	1	62	1	2	1	1	0	3	0	7	3	29.9687825182102	4	2	2	2	2	8	3	1	3	0	1990	0	1990	1	3368	.702144394412813	-.0664448637281904	1.14741332121359	3
37372509	2008	37	1	70	2	2	1	1	0	3	0	7	3	29.9030287496262	4	1	2	2	2	0	1	1	3	0	3122	0	3122	0	3122	-.208335792253931	.738555990780219	.577506684820689	2
37212908	2008	37	1	89	3	2	1	1	0	2	1	12	4	29.8996913580247	4	2	2	2	2	0	1	1	4	0	814	0	814	1	814	.379553629941562	1.34915780359269	2.3889911357353	3
37139605	2005	37	1	67	1	2	1	1	1	3	0	4	2	29.8649584487535	4	1	2	2	2	0	1	1	3	0	0	1	1118	0	5150	-.208335792253931	.738555990780219	.577506684820689	2
12033005	2005	12	1	97	3	2	2	2	0	3	0	8	1	29.8611111111111	4	2	2	2	2	0	1	1	3	0	1131	0	1131	1	1695	-.208335792253931	.738555990780219	.577506684820689	2
37422912	2012	37	1	87	3	2	1	1	0	3	0	8	1	29.8303095505893	4	1	2	2	2	0	1	1	3	0	1957	0	1957	0	1957	-.208335792253931	.738555990780219	.577506684820689	2
51017708	2008	51	1	100	3	2	1	1	0	3	0	8	1	29.7595739682043	4	2	2	2	1	0	1	1	1	0	0	0	0	1	1410	-.75664615343031	-2.24634565761281	-4.19649740404175	1
41046208	2008	41	1	86	3	2	1	1	0	3	0	6	3	29.7560007934934	4	1	1	2	2	0	1	1	3	1	1103	1	2118	0	2118	-.408616200953897	.176068388696526	-.492282100308626	1
41354612	2012	41	1	73	2	1	2	1	0	3	0	7	3	29.7560007934934	4	1	2	1	2	4	2	1	3	0	1997	0	1997	0	1997	-.609586198660699	-.742678912577212	-2.01822475001063	1
31129105	2005	31	3	67	1	1	1	1	0	1	0	6	3	29.7265160523187	4	1	1	2	2	8	3	2	3	0	0	1	1019	0	1019	1.63001058363139	-1.69344356193324	.698141145684339	2
32436112	2012	32	1	76	2	1	2	2	1	3	0	10	4	29.7210791037951	4	1	2	2	2	0	1	1	4	1	721	0	721	0	721	.379553629941562	1.34915780359269	2.3889911357353	3
41078902	2002	41	1	71	2	1	2	1	0	2	1	7	3	29.7056440723737	4	1	2	2	2	1	2	2	4	0	0	1	1025	1	2600	1.96294032119347	-.117853719782869	3.29446106353182	3
37409812	2012	37	1	72	2	2	1	1	0	1	0	10	4	29.6875	4	2	2	2	2	4	2	1	2	1	711	0	711	0	711	-.340985121116053	-.274546249286454	-.949024447897475	1
37036908	2008	37	1	67	1	2	1	1	0	3	0	6	3	29.6172890925078	4	1	2	2	2	0	1	1	3	1	1153	0	1153	0	2078	-.208335792253931	.738555990780219	.577506684820689	2
42220708	2008	42	1	100	3	1	2	2	0	3	0	6	3	29.585798816568	4	2	2	2	2	1	2	1	3	0	936	0	936	1	936	.246904301079441	.336055563526014	.862460003017138	3
34014808	2008	34	1	90	3	2	2	2	0	3	0	7	3	29.585798816568	4	2	1	2	2	0	1	1	3	0	1139	0	1139	1	1934	-.408616200953897	.176068388696526	-.492282100308626	1
32316105	2005	32	1	94	3	1	2	2	1	3	0	10	4	29.585798816568	4	2	2	2	2	0	1	1	3	0	2282	0	2282	1	3199	-.208335792253931	.738555990780219	.577506684820689	2
33030508	2008	33	3	100	3	2	1	1	0	3	0	10	4	29.555263651717	4	2	2	2	2	0	1	1	3	0	169	0	169	1	169	-.208335792253931	.738555990780219	.577506684820689	2
14001808	2008	14	3	93	3	2	1	1	0	1	0	6	3	29.5159386068477	4	2	2	2	1	0	1	1	3	0	1159	0	1159	0	1159	.419132690960677	-1.02514203198787	-.573528502212519	1
37090002	2002	37	1	64	1	1	1	1	0	3	0	8	1	29.5159386068477	4	1	2	2	2	0	1	1	3	1	2211	0	2211	0	2211	-.208335792253931	.738555990780219	.577506684820689	2
41030508	2008	41	1	90	3	1	1	1	0	3	0	8	1	29.5159386068477	4	2	1	1	2	0	1	1	1	1	1098	0	1098	1	1271	-2.44088554508502	-2.12386971303164	-6.99593575516562	1
45102508	2008	45	1	103	3	2	2	1	0	3	0	12	4	29.4887039239001	4	1	2	2	2	9	3	1	4	0	904	0	904	1	904	1.29003381660831	.544156949084278	2.9588977721282	3
41236808	2008	41	1	88	3	1	1	1	0	3	0	12	4	29.4075963718821	4	2	1	2	2	4	2	2	4	0	457	0	457	1	457	1.76265991249351	-.680341321866562	2.2246722784025	3
11011808	2008	11	3	86	3	1	2	1	0	2	1	8	1	29.3877551020408	4	1	2	2	1	8	3	2	3	0	2032	0	2032	0	2032	2.45775947554596	-2.89465398261763	.616894743780447	2
37446514	2014	37	1	82	3	1	2	2	1	1	0	10	4	29.3877551020408	4	1	2	2	2	3	2	2	4	0	0	0	0	1	169	1.96294032119347	-.117853719782869	3.29446106353182	3
37323008	2008	37	1	65	1	1	1	2	1	2	1	5	2	29.3847566574839	4	1	2	2	2	6	3	2	4	1	1981	0	1981	0	1981	2.41818041452684	-.520354147037074	3.57941438172827	3
37037708	2008	37	3	65	1	1	2	2	0	2	1	8	1	29.3847566574839	4	1	2	2	2	2	2	2	3	0	2072	0	2072	0	2072	1.37505089899798	-.728455532595338	1.48297661261721	3
41214608	2008	41	1	75	2	1	2	2	0	2	1	10	4	29.3847566574839	4	1	1	2	2	0	1	1	3	1	1287	0	3256	0	3256	-.408616200953897	.176068388696526	-.492282100308626	1
37375709	2008	37	1	91	3	1	1	1	0	2	1	11	4	29.3847566574839	4	2	1	2	2	6	3	1	4	0	1879	0	1879	0	1879	1.08975340790834	-.0183306529994149	1.88910898699889	3
32200808	2008	32	1	92	3	2	1	1	0	3	0	10	4	29.3846761106969	4	2	2	2	2	0	1	1	3	0	952	0	952	1	952	-.208335792253931	.738555990780219	.577506684820689	2
32164502	2002	32	1	71	2	2	1	1	0	3	0	6	3	29.3412880825468	4	1	2	2	2	0	1	1	3	1	1060	1	4435	0	4435	-.208335792253931	.738555990780219	.577506684820689	2
41052608	2008	41	1	95	3	2	1	1	0	3	0	8	1	29.3412880825468	4	2	2	2	2	0	1	1	3	0	1065	0	1065	1	2324	-.208335792253931	.738555990780219	.577506684820689	2
22085905	2005	22	3	65	1	2	1	1	1	2	1	6	3	29.3400396281055	4	2	2	2	1	6	3	2	3	1	1135	0	4859	0	4859	2.45775947554596	-2.89465398261763	.616894743780447	2
46047408	2008	46	1	92	3	2	1	1	0	3	0	3	2	29.296875	4	2	2	1	2	0	1	1	1	0	493	0	493	1	493	-2.24060513638506	-1.56138211094794	-5.9261469700363	1
13074105	2005	13	1	66	1	2	1	1	0	3	0	7	3	29.296875	4	1	2	2	2	5	2	1	3	1	1162	0	1162	0	1162	.246904301079441	.336055563526014	.862460003017138	3
35068102	2002	35	3	73	2	1	2	2	1	3	0	8	1	29.296875	4	1	2	2	2	4	2	2	4	0	1105	0	1105	0	1105	1.96294032119347	-.117853719782869	3.29446106353182	3
32208002	2002	32	3	73	2	2	1	1	0	2	1	8	1	29.296875	4	1	2	2	2	0	1	1	3	0	1122	0	1122	1	2090	-.208335792253931	.738555990780219	.577506684820689	2
37301008	2008	37	2	64	1	1	1	2	0	3	0	8	1	29.296875	4	1	2	1	2	6	3	1	3	0	1989	0	1989	0	1989	-.154346105327326	-1.14517933983142	-1.73327143181418	1
32158302	2002	32	3	64	1	2	2	1	1	3	0	11	4	29.296875	4	1	2	2	2	0	1	2	3	0	1067	0	1067	0	1067	.919810805664606	-.325955105341133	1.19802329442076	3
41014508	2008	41	1	85	3	2	1	1	0	3	0	12	4	29.296875	4	2	2	2	2	0	1	1	3	0	1120	0	1120	1	1862	-.208335792253931	.738555990780219	.577506684820689	2
41045908	2008	41	1	90	3	1	1	1	0	3	0	13	4	29.296875	4	2	2	2	2	5	2	1	2	0	272	0	272	1	272	-.340985121116053	-.274546249286454	-.949024447897475	1
37428412	2012	37	1	81	3	2	1	1	0	3	0	4	2	29.2779604522319	4	1	2	2	2	2	2	1	4	0	1957	0	1957	0	1957	.834793723274934	.946657376338482	2.67394445393175	3
41119505	2005	41	1	65	1	2	1	1	0	3	0	10	4	29.2779604522319	4	1	2	2	2	0	1	1	5	1	2264	0	4846	0	4846	.967443052137056	1.95975961640516	4.20047558664992	3
37425112	2012	37	3	71	2	1	2	2	0	3	0	7	3	29.270994027135	4	2	2	2	2	7	3	1	3	0	688	0	688	1	1076	.702144394412813	-.0664448637281904	1.14741332121359	3
37380609	2008	37	1	89	3	2	1	1	1	2	1	4	2	29.1748849441157	4	2	2	2	2	0	1	1	4	0	266	0	266	1	266	.379553629941562	1.34915780359269	2.3889911357353	3
32001808	2008	32	2	67	1	2	2	2	1	3	0	8	1	29.1748849441157	4	1	2	2	2	0	1	1	3	1	3626	0	3626	0	3626	-.208335792253931	.738555990780219	.577506684820689	2
37040408	2008	37	1	91	3	2	1	1	0	3	0	8	1	29.1400582801166	4	2	2	2	2	0	1	1	2	1	1177	0	2142	1	2571	-.796225214449425	.12795417796775	-1.23397776609392	1
11043702	2002	11	3	66	1	2	2	1	1	2	1	7	3	29.1363163371488	4	2	2	1	1	2	2	2	3	1	3410	0	3410	0	3410	1.14602888247245	-3.57088803146665	-2.54874332744377	1
41067602	2002	41	3	65	1	2	1	1	0	2	1	8	1	29.1363163371488	4	2	2	2	2	0	1	2	3	0	1036	1	2153	0	5884	.919810805664606	-.325955105341133	1.19802329442076	3
37059602	2002	37	1	74	2	2	1	1	0	3	0	8	1	29.1363163371488	4	1	2	2	2	0	1	1	3	0	1103	0	1103	0	1103	-.208335792253931	.738555990780219	.577506684820689	2
12020602	2002	12	3	68	1	2	1	1	0	2	1	8	1	29.1363163371488	4	1	2	2	1	0	1	2	4	1	1111	1	2283	1	3315	2.13516871107471	-1.47905131529675	1.85847255830216	3
37303108	2008	37	3	93	3	1	2	2	1	2	1	9	4	29.1363163371488	4	2	2	2	2	1	2	1	3	0	777	0	777	1	777	.246904301079441	.336055563526014	.862460003017138	3
21150705	2005	21	1	100	3	2	2	2	1	3	0	12	4	29.1363163371488	4	2	2	2	2	0	1	1	3	0	0	0	0	1	814	-.208335792253931	.738555990780219	.577506684820689	2
41001708	2008	41	2	100	3	2	1	2	0	3	0	9	4	29.0861324826421	4	2	2	2	2	0	1	1	3	0	2160	0	2160	1	2677	-.208335792253931	.738555990780219	.577506684820689	2
43319114	2014	43	1	100	3	2	1	1	0	3	0	5	2	29.0816326530612	4	2	2	1	2	0	1	1	1	1	1317	0	1317	0	1317	-2.24060513638506	-1.56138211094794	-5.9261469700363	1
37445214	2014	37	1	91	3	1	1	2	0	2	1	8	1	29.0697674418605	4	1	2	2	2	0	1	2	4	0	1273	0	1273	0	1273	1.5077002278601	.284646707471335	3.00950774533537	3
36060705	2005	36	3	104	3	1	1	1	0	2	1	8	1	29.0532879818594	4	1	1	2	1	0	1	1	2	0	0	0	0	1	775	-.369037139934781	-2.19823144688403	-3.45480173825645	1
44204608	2008	44	2	63	1	1	1	1	0	3	0	8	1	29.0532879818594	4	1	2	2	2	9	3	2	4	0	3539	0	3539	0	3539	2.41818041452684	-.520354147037074	3.57941438172827	3
11035302	2002	11	1	64	1	1	2	1	0	2	1	8	1	29.0317898098418	4	1	2	2	2	4	2	1	4	0	2371	0	2371	0	4363	.834793723274934	.946657376338482	2.67394445393175	3
37085302	2002	37	1	75	2	1	2	2	1	3	0	9	4	29.0174471992654	4	1	2	2	2	3	2	2	3	0	3459	1	4391	0	4391	1.37505089899798	-.728455532595338	1.48297661261721	3
37335408	2008	37	1	82	3	2	1	1	0	3	0	10	4	28.9993074792244	4	1	2	2	2	0	1	1	4	0	2000	0	2000	0	2000	.379553629941562	1.34915780359269	2.3889911357353	3
32308405	2005	32	1	66	1	2	1	1	1	3	0	10	4	28.9840070389731	4	2	2	2	2	0	1	1	4	0	3362	1	4817	0	4817	.379553629941562	1.34915780359269	2.3889911357353	3
41115205	2005	41	1	67	1	1	2	2	0	2	1	10	4	28.9811434378411	4	2	2	1	2	5	2	1	3	0	4884	0	4884	0	4884	-.609586198660699	-.742678912577212	-2.01822475001063	1
37363509	2008	37	1	102	3	2	1	1	1	3	0	9	4	28.9460988553134	4	2	2	2	2	0	1	1	2	0	634	0	634	1	634	-.796225214449425	.12795417796775	-1.23397776609392	1
45030708	2008	45	1	98	3	1	2	2	0	3	0	10	4	28.9460988553134	4	2	2	2	2	1	2	1	3	0	61	0	61	1	61	.246904301079441	.336055563526014	.862460003017138	3
31074402	2002	31	3	73	2	2	1	1	1	2	1	8	1	28.9351851851852	4	2	2	2	1	9	3	2	3	0	2234	0	2234	0	2234	2.45775947554596	-2.89465398261763	.616894743780447	2
37297608	2008	37	1	70	2	1	2	1	0	3	0	9	4	28.90625	4	1	2	2	2	0	1	1	3	1	1057	0	1997	0	1997	-.208335792253931	.738555990780219	.577506684820689	2
43225308	2008	43	1	71	2	2	1	1	0	3	0	6	3	28.8888888888889	4	1	2	1	2	0	1	1	2	1	3267	0	3267	0	3267	-1.65271571418956	-.950780298135476	-4.11466251912169	1
41236508	2008	41	1	71	2	2	1	1	0	3	0	7	3	28.8888888888889	4	1	2	2	2	0	1	1	4	0	2083	0	2083	1	2883	.379553629941562	1.34915780359269	2.3889911357353	3
37376409	2008	37	1	75	2	2	1	1	1	2	1	7	3	28.8888888888889	4	1	1	2	2	0	1	1	5	0	0	1	1165	0	1165	.76716264343709	1.39727201432146	3.1306868015206	3
45063908	2008	45	1	104	3	2	1	1	0	3	0	8	1	28.8888888888889	4	2	2	2	2	0	1	1	2	0	508	0	508	1	508	-.796225214449425	.12795417796775	-1.23397776609392	1
44209508	2008	44	2	93	3	2	2	1	0	3	0	8	1	28.8888888888889	4	2	2	2	2	0	1	1	3	0	48	0	48	1	48	-.208335792253931	.738555990780219	.577506684820689	2
32050108	2008	32	2	67	1	2	1	1	0	3	0	8	1	28.8888888888889	4	2	2	2	2	0	1	1	3	1	1067	0	3627	0	3627	-.208335792253931	.738555990780219	.577506684820689	2
44226508	2008	44	2	78	2	2	1	1	0	3	0	9	4	28.8888888888889	4	1	2	2	2	0	1	1	3	0	0	1	1265	0	1265	-.208335792253931	.738555990780219	.577506684820689	2
44088102	2002	44	1	75	2	2	1	1	0	2	1	10	4	28.8888888888889	4	1	2	2	2	0	1	1	3	1	982	0	2183	1	2695	-.208335792253931	.738555990780219	.577506684820689	2
21111305	2005	21	3	92	3	2	1	1	0	3	0	10	4	28.8888888888889	4	1	2	2	2	0	1	1	3	0	0	0	0	1	325	-.208335792253931	.738555990780219	.577506684820689	2
42068502	2002	42	2	68	1	2	1	1	1	2	1	2	2	28.8804872925856	4	2	2	2	2	6	3	1	4	0	5963	0	5963	0	5963	1.29003381660831	.544156949084278	2.9588977721282	3
22050102	2002	22	3	68	1	2	2	1	0	3	0	14	4	28.8415318058003	4	2	2	2	1	0	1	1	3	0	0	1	1018	0	2147	.419132690960677	-1.02514203198787	-.573528502212519	1
42251405	2005	42	2	65	1	2	1	1	0	2	1	8	1	28.8	4	1	1	1	2	2	2	1	3	0	3357	0	3357	0	3357	-.809866607360664	-1.30516651466091	-3.08801353513994	1
41071502	2002	41	1	65	1	2	1	1	0	1	0	8	1	28.7639710716634	4	1	2	2	2	0	1	1	3	1	2161	1	4337	1	4885	-.208335792253931	.738555990780219	.577506684820689	2
37005408	2008	37	1	96	3	1	2	2	0	2	1	9	4	28.7639710716634	4	2	2	2	2	0	1	1	4	1	1178	0	2128	1	2254	.379553629941562	1.34915780359269	2.3889911357353	3
31080502	2002	31	1	67	1	1	2	1	0	3	0	10	4	28.7639710716634	4	1	2	1	2	8	3	2	2	1	3309	0	6066	0	6066	.385911070395718	-2.82029224876524	-2.92423927312872	1
37259708	2008	37	1	94	3	1	1	1	1	3	0	10	4	28.7639710716634	4	2	2	2	2	1	2	1	4	0	722	0	722	1	722	.834793723274934	.946657376338482	2.67394445393175	3
23080905	2005	23	1	79	2	1	1	1	1	2	1	10	4	28.734672057202	4	2	2	2	2	1	2	1	4	0	0	0	0	1	399	.834793723274934	.946657376338482	2.67394445393175	3
37402212	2012	37	1	60	1	1	1	2	0	3	0	8	1	28.7317468902109	4	1	2	2	2	9	3	1	4	1	699	0	1966	0	1966	1.29003381660831	.544156949084278	2.9588977721282	3
37144005	2005	37	3	70	2	1	1	1	1	2	1	9	4	28.7273771904625	4	2	2	2	2	3	2	2	4	1	1144	0	2229	0	2229	1.96294032119347	-.117853719782869	3.29446106353182	3
37314508	2008	37	3	72	2	2	1	1	1	2	1	3	2	28.7200832466181	4	2	2	2	2	12	4	2	3	0	1065	1	1989	0	1989	2.28553108566472	-1.53345638710375	2.0528832490101	3
42205208	2008	42	2	91	3	2	1	1	0	3	0	5	2	28.7200832466181	4	2	2	2	2	0	1	1	3	0	244	0	244	1	244	-.208335792253931	.738555990780219	.577506684820689	2
37375409	2008	37	1	88	3	1	2	2	0	3	0	5	2	28.7200832466181	4	1	2	2	2	5	2	1	4	0	1871	0	1871	1	2830	.834793723274934	.946657376338482	2.67394445393175	3
32443412	2012	32	2	74	2	1	2	2	0	2	1	7	3	28.719723183391	4	1	2	2	2	12	4	2	4	1	706	0	1977	0	1977	2.87342050786022	-.922854574291278	3.86436769992472	3
37214308	2008	37	1	66	1	1	2	2	0	3	0	8	1	28.6851446806985	4	2	2	2	2	5	2	1	3	0	1973	0	1973	0	1973	.246904301079441	.336055563526014	.862460003017138	3
43044802	2002	43	1	71	2	2	1	1	0	3	0	4	2	28.5779606767261	4	1	2	2	2	1	2	1	3	1	1073	1	2205	0	4364	.246904301079441	.336055563526014	.862460003017138	3
37353409	2008	37	1	65	1	1	1	1	0	3	0	7	3	28.5779606767261	4	2	2	2	2	9	3	1	4	1	3118	0	3118	0	3118	1.29003381660831	.544156949084278	2.9588977721282	3
36029602	2002	36	3	65	1	1	2	1	0	2	1	8	1	28.5779606767261	4	1	2	2	1	4	2	2	4	0	0	1	1055	0	4410	2.59040880440808	-1.88155174255096	2.14342587649861	3
41072002	2002	41	1	66	1	1	2	1	0	2	1	10	4	28.5779606767261	4	1	2	2	2	6	3	1	3	1	1023	1	4321	1	4772	.702144394412813	-.0664448637281904	1.14741332121359	3
23055305	2005	23	3	92	3	2	1	1	1	2	1	18	4	28.5779606767261	4	2	2	2	2	0	1	1	3	0	0	0	0	1	1087	-.208335792253931	.738555990780219	.577506684820689	2
21077802	2002	21	1	79	2	2	1	1	0	3	0	7	3	28.5714285714286	4	1	2	2	2	0	1	1	3	0	1112	1	2211	0	2211	-.208335792253931	.738555990780219	.577506684820689	2
51130108	2008	51	2	100	3	1	2	2	0	3	0	9	4	28.5714285714286	4	1	2	2	2	3	2	1	3	0	666	0	666	1	666	.246904301079441	.336055563526014	.862460003017138	3
51138002	2002	51	1	68	1	1	2	2	0	3	0	3	2	28.5664819944598	4	1	2	2	2	0	1	1	3	0	0	1	1100	1	2533	-.208335792253931	.738555990780219	.577506684820689	2
23035302	2002	23	3	100	3	2	1	1	0	3	0	6	3	28.5374554102259	4	2	2	2	2	0	1	1	3	0	3381	0	3381	1	3853	-.208335792253931	.738555990780219	.577506684820689	2
32481614	2014	32	2	93	3	1	2	1	0	3	0	6	3	28.5374554102259	4	2	2	2	2	0	1	1	3	0	0	0	0	1	285	-.208335792253931	.738555990780219	.577506684820689	2
51149902	2002	51	1	74	2	2	1	2	0	3	0	8	1	28.5374554102259	4	2	2	2	2	0	1	1	3	1	1106	0	4466	0	4466	-.208335792253931	.738555990780219	.577506684820689	2
41244908	2008	41	1	95	3	2	1	1	0	3	0	11	4	28.5322359396433	4	2	2	2	2	0	1	1	3	0	458	0	458	1	458	-.208335792253931	.738555990780219	.577506684820689	2
37067502	2002	37	1	65	1	2	1	1	1	3	0	7	3	28.5075215999298	4	1	2	2	2	0	1	1	4	1	4395	0	4395	0	4395	.379553629941562	1.34915780359269	2.3889911357353	3
41334012	2012	41	2	70	2	1	1	1	0	3	0	10	4	28.5075215999298	4	2	2	2	2	5	2	1	3	0	2005	0	2005	0	2005	.246904301079441	.336055563526014	.862460003017138	3
37328008	2008	37	2	88	3	1	2	2	0	2	1	12	4	28.4798860804557	4	2	2	2	2	3	2	1	3	0	0	1	1056	1	2150	.246904301079441	.336055563526014	.862460003017138	3
12041105	2005	12	1	90	3	2	1	1	1	2	1	9	4	28.4722222222222	4	2	2	2	2	0	1	1	5	0	0	0	0	1	33	.967443052137056	1.95975961640516	4.20047558664992	3
34160308	2008	34	1	102	3	2	1	1	0	3	0	9	4	28.4222354418666	4	2	2	2	2	0	1	1	3	0	398	0	398	1	398	-.208335792253931	.738555990780219	.577506684820689	2
37377709	2008	37	1	65	1	1	1	1	1	3	0	8	1	28.4053375611045	4	1	2	2	2	6	3	1	4	0	3129	0	3129	0	3129	1.29003381660831	.544156949084278	2.9588977721282	3
50008202	2002	50	1	94	3	2	1	1	0	3	0	8	1	28.3987180007303	4	2	2	1	2	0	1	1	4	0	1096	0	1096	1	2152	-.476936869798577	.270423327489461	-.491693617292462	1
11010605	2005	11	3	71	2	2	1	1	1	2	1	8	1	28.3987180007303	4	2	2	2	2	6	3	2	3	1	2136	0	3154	0	3154	1.83029099233135	-1.13095595984954	1.76792993081365	3
11038002	2002	11	3	74	2	2	1	1	0	2	1	9	4	28.3987180007303	4	2	2	2	1	2	2	2	3	1	1084	1	3376	0	4397	2.00251938221259	-2.49215355536342	.331941425583997	1
51233805	2005	51	3	65	1	2	1	1	1	2	1	9	4	28.3632451464619	4	1	2	2	2	0	1	2	3	0	1052	0	1052	0	1052	.919810805664606	-.325955105341133	1.19802329442076	3
51133708	2008	51	1	94	3	2	2	2	0	3	0	10	4	28.3553875236295	4	2	2	2	2	0	1	1	3	0	310	0	310	1	310	-.208335792253931	.738555990780219	.577506684820689	2
51148208	2008	51	3	67	1	1	2	2	0	2	1	6	3	28.3446712018141	4	1	2	2	1	12	4	2	4	0	652	0	652	1	652	3.50088899107483	-2.68655259705937	2.71333251289151	3
37275908	2008	37	1	70	2	1	2	2	0	3	0	12	4	28.3446712018141	4	1	2	2	2	4	2	1	4	0	0	1	983	0	983	.834793723274934	.946657376338482	2.67394445393175	3
37041108	2008	37	1	65	1	1	2	1	0	2	1	7	3	28.3059950645957	4	1	2	2	2	5	2	1	3	0	2099	0	2099	0	2099	.246904301079441	.336055563526014	.862460003017138	3
37419912	2012	37	1	80	3	1	1	2	1	3	0	8	1	28.3059950645957	4	1	2	2	2	7	3	1	4	0	1967	0	1967	0	1967	1.29003381660831	.544156949084278	2.9588977721282	3
51176202	2002	51	1	71	2	1	1	1	1	2	1	8	1	28.3053323593864	4	1	2	2	2	1	2	2	4	0	2210	0	2210	0	2210	1.96294032119347	-.117853719782869	3.29446106353182	3
33049608	2008	33	1	67	1	1	2	2	0	3	0	9	4	28.3038501560874	4	1	1	2	2	0	1	2	3	0	0	1	1083	1	2666	.719530396964641	-.888442707424826	.128234509291442	1
41333012	2012	41	1	67	1	1	2	2	0	3	0	8	1	28.2828282828283	4	1	2	2	2	5	2	1	3	1	2003	0	2003	0	2003	.246904301079441	.336055563526014	.862460003017138	3
50040608	2008	50	3	95	3	2	1	2	0	3	0	10	4	28.2661541070722	4	2	1	2	2	0	1	1	3	0	926	0	926	1	926	-.408616200953897	.176068388696526	-.492282100308626	1
45405902	2002	45	1	72	2	2	1	1	0	2	1	10	4	28.2289786662965	4	1	2	2	2	0	1	1	4	0	4415	0	4415	0	4415	.379553629941562	1.34915780359269	2.3889911357353	3
21060202	2002	21	3	68	1	1	1	2	0	2	1	7	3	28.2283864654296	4	1	2	2	2	6	3	2	3	0	1072	1	2202	0	4379	1.83029099233135	-1.13095595984954	1.76792993081365	3
37233808	2008	37	1	67	1	1	1	1	0	3	0	9	4	28.2283864654296	4	1	2	2	2	0	1	1	3	0	3476	0	3476	0	3476	-.208335792253931	.738555990780219	.577506684820689	2
51192202	2002	51	1	66	1	2	1	1	0	2	1	6	3	28.1336565096953	4	2	2	2	2	6	3	1	4	1	4313	0	4313	0	4313	1.29003381660831	.544156949084278	2.9588977721282	3
51260305	2005	51	2	86	3	1	2	2	0	3	0	7	3	28.1336565096953	4	2	2	1	2	6	3	2	3	0	1173	0	1173	1	1240	.973800492591211	-2.20969043595277	-1.11275482221411	1
42220308	2008	42	1	67	1	2	1	1	0	3	0	8	1	28.1336565096953	4	1	2	2	2	0	1	1	3	1	1300	1	1973	0	3272	-.208335792253931	.738555990780219	.577506684820689	2
37031008	2008	37	1	81	3	2	2	2	0	3	0	8	1	28.1336565096953	4	1	2	2	2	0	1	1	3	1	2235	0	3774	0	3774	-.208335792253931	.738555990780219	.577506684820689	2
61033302	2002	61	3	68	1	2	1	1	1	3	0	9	4	28.1336565096953	4	1	2	2	2	2	2	2	3	0	0	1	1105	0	4427	1.37505089899798	-.728455532595338	1.48297661261721	3
43215608	2008	43	1	90	3	2	2	2	0	3	0	10	4	28.1336565096953	4	2	2	2	2	0	1	1	3	0	1157	0	1157	1	1157	-.208335792253931	.738555990780219	.577506684820689	2
37382409	2008	37	1	66	1	2	1	1	1	3	0	10	4	28.1336565096953	4	1	2	1	2	9	3	1	2	0	3129	0	3129	0	3129	-.74223552752282	-1.75578115264388	-3.54475588272879	1
42324314	2014	42	1	92	3	2	1	1	0	3	0	10	4	28.1336565096953	4	2	2	2	2	0	1	1	3	0	1286	0	1286	0	1286	-.208335792253931	.738555990780219	.577506684820689	2
23010408	2008	23	1	89	3	1	2	2	0	3	0	7	3	28.125	4	2	2	2	2	0	1	1	3	0	652	0	652	1	652	-.208335792253931	.738555990780219	.577506684820689	2
33149702	2002	33	1	69	1	1	2	1	1	3	0	8	1	28.125	4	1	2	2	2	12	4	1	4	1	3337	0	5870	0	5870	1.74527390994168	.141656521830073	3.24385109032465	3
37069902	2002	37	1	71	2	1	2	2	0	3	0	9	4	28.125	4	1	2	2	2	4	2	1	3	1	1094	0	6011	0	6011	.246904301079441	.336055563526014	.862460003017138	3
21152105	2005	21	3	66	1	2	2	2	0	2	1	12	4	28.125	4	2	2	2	1	4	2	2	3	0	1130	0	1130	0	1130	2.00251938221259	-2.49215355536342	.331941425583997	1
45807414	2014	45	2	81	3	2	1	1	0	3	0	10	4	28.1141868512111	4	2	2	2	2	0	1	1	3	1	1301	0	1301	0	1301	-.208335792253931	.738555990780219	.577506684820689	2
11074105	2005	11	1	63	1	2	1	1	1	2	1	8	1	28.084332107116	4	1	2	2	2	3	2	1	4	0	1231	0	1231	0	1231	.834793723274934	.946657376338482	2.67394445393175	3
45484002	2002	45	3	78	2	1	1	1	0	2	1	7	3	28.0816326530612	4	1	2	2	2	6	3	2	3	1	963	0	963	0	963	1.83029099233135	-1.13095595984954	1.76792993081365	3
22003408	2008	22	3	101	3	1	1	1	1	3	0	10	4	28.075042938301	4	2	2	2	2	4	2	2	5	0	475	0	475	1	475	2.55082974338897	.492748093029599	5.10594551444643	3
51017008	2008	51	1	86	3	2	1	2	0	3	0	10	4	28.0618311533888	4	1	2	2	2	5	2	1	4	0	328	0	328	1	328	.834793723274934	.946657376338482	2.67394445393175	3
32366605	2005	32	1	85	3	2	1	1	0	3	0	15	4	28.0618311533888	4	2	2	2	2	0	1	1	3	0	3298	0	3298	0	3298	-.208335792253931	.738555990780219	.577506684820689	2
23012208	2008	23	1	67	1	2	2	1	0	3	0	2	2	28.0612244897959	4	2	2	1	2	9	3	1	1	1	1102	0	2116	0	2116	-1.33012494971831	-2.36638296545635	-5.3562403336434	1
33273605	2005	33	3	95	3	1	2	2	0	3	0	6	3	28.0612244897959	4	2	2	2	2	2	2	2	3	0	1174	0	1174	1	1661	1.37505089899798	-.728455532595338	1.48297661261721	3
41339812	2012	41	2	101	3	2	1	1	0	2	1	8	1	28.0612244897959	4	2	2	2	2	0	1	1	5	0	796	0	796	1	1447	.967443052137056	1.95975961640516	4.20047558664992	3
51261005	2005	51	1	90	3	2	1	1	0	3	0	12	4	28.0612244897959	4	2	2	2	2	0	1	1	3	0	1184	0	1184	1	2120	-.208335792253931	.738555990780219	.577506684820689	2
50006508	2008	50	3	100	3	2	1	1	0	3	0	12	4	28.0612244897959	4	2	2	1	1	0	1	1	3	0	239	0	239	1	239	-.437357808779462	-2.1038765080911	-3.45421325524028	1
61161005	2005	61	1	67	1	1	1	1	1	3	0	4	2	28.0403781445281	4	1	2	1	1	6	3	1	2	0	4884	0	4884	0	4884	-.114767044308211	-3.51947917541197	-4.695791069762	1
37306108	2008	37	2	67	1	1	2	2	0	3	0	7	3	28.0403781445281	4	2	2	1	2	0	1	1	3	0	1089	0	1089	0	1089	-1.06482629199407	-.340178485323008	-2.30317806820708	1
43321714	2014	43	2	61	1	1	1	1	0	3	0	7	3	28.0403781445281	4	1	2	2	2	9	3	2	4	0	1286	0	1286	0	1286	2.41818041452684	-.520354147037074	3.57941438172827	3
23045902	2002	23	1	75	2	2	1	1	0	2	1	8	1	28.0403781445281	4	2	1	2	2	4	2	1	3	0	1029	0	1029	1	1539	.0466238923794754	-.226432038557679	-.207328782112177	1
44205208	2008	44	1	71	2	2	1	1	0	3	0	8	1	28.0403781445281	4	1	2	1	2	1	2	1	3	0	1258	0	1258	0	1258	-.609586198660699	-.742678912577212	-2.01822475001063	1
37274108	2008	37	1	66	1	2	2	1	0	3	0	10	4	28.0403781445281	4	2	2	2	2	0	1	1	2	0	3631	0	3631	0	3631	-.796225214449425	.12795417796775	-1.23397776609392	1
32459412	2012	32	1	82	3	1	1	1	0	3	0	10	4	28.0403781445281	4	1	2	2	2	5	2	1	3	0	718	0	718	0	718	.246904301079441	.336055563526014	.862460003017138	3
34120808	2008	34	1	100	3	2	1	2	0	2	1	6	3	28.0035516699679	4	2	2	2	2	0	1	1	3	0	811	0	811	1	811	-.208335792253931	.738555990780219	.577506684820689	2
50050402	2002	50	1	69	1	2	1	1	0	2	1	7	3	28	4	1	2	2	2	0	1	1	3	1	2302	1	3349	0	5938	-.208335792253931	.738555990780219	.577506684820689	2
21080202	2002	21	1	71	2	2	1	1	0	3	0	7	3	28	4	1	2	2	2	0	1	1	3	0	1108	1	2234	1	3683	-.208335792253931	.738555990780219	.577506684820689	2
14051705	2005	14	1	65	1	2	1	1	0	3	0	7	3	28	4	2	2	2	2	0	1	1	3	1	2267	1	4787	0	4787	-.208335792253931	.738555990780219	.577506684820689	2
33033008	2008	33	1	84	3	2	1	1	0	2	1	9	4	28	4	2	2	2	2	0	1	1	3	0	232	0	232	1	232	-.208335792253931	.738555990780219	.577506684820689	2
37333608	2008	37	1	92	3	1	1	1	0	3	0	10	4	28	4	2	2	1	2	6	3	1	1	0	670	0	670	1	670	-1.33012494971831	-2.36638296545635	-5.3562403336434	1
37360609	2008	37	1	76	2	2	1	2	1	3	0	9	4	27.9930220292912	3	1	2	2	2	0	1	1	3	0	3115	0	3115	0	3115	-.208335792253931	.738555990780219	.577506684820689	2
45620905	2005	45	1	90	3	2	1	1	0	3	0	10	4	27.9773156899811	3	2	2	2	2	0	1	1	3	0	1130	0	1130	1	1703	-.208335792253931	.738555990780219	.577506684820689	2
44213805	2005	44	3	66	1	1	2	2	1	2	1	5	2	27.968016063681	3	1	1	1	1	0	1	2	3	1	1177	0	2143	1	2911	.49050838043911	-3.73087520629614	-3.90348543076953	1
41329712	2012	41	2	68	1	1	2	2	0	3	0	8	1	27.968016063681	3	1	2	2	2	15	4	2	4	0	822	0	822	0	822	2.87342050786022	-.922854574291278	3.86436769992472	3
31080802	2002	31	2	85	3	2	1	1	0	3	0	7	3	27.9488639304384	3	2	2	1	2	0	1	1	2	0	3194	0	3194	0	3194	-1.65271571418956	-.950780298135476	-4.11466251912169	1
34074908	2008	34	1	102	3	1	1	1	0	3	0	8	1	27.9000558001116	3	1	2	1	2	0	1	1	3	0	778	0	778	1	778	-1.06482629199407	-.340178485323008	-2.30317806820708	1
51112908	2008	51	1	87	3	2	1	1	0	3	0	10	4	27.9000558001116	3	2	2	2	2	0	1	1	3	0	1100	0	1100	1	2028	-.208335792253931	.738555990780219	.577506684820689	2
32153102	2002	32	3	66	1	2	1	1	1	2	1	7	3	27.8876170655567	3	1	2	2	1	9	3	2	4	1	1056	1	2204	0	4469	3.04564889774145	-2.28405216980516	2.42837919469506	3
37043008	2008	37	1	91	3	2	1	1	0	2	1	6	3	27.8742236784195	3	2	2	2	2	0	1	1	3	0	2118	0	2118	1	2674	-.208335792253931	.738555990780219	.577506684820689	2
37020108	2008	37	1	105	3	2	2	2	0	3	0	12	4	27.8458453998663	3	2	2	1	2	0	1	1	2	0	0	0	0	1	1354	-1.65271571418956	-.950780298135476	-4.11466251912169	1
32373905	2005	32	1	101	3	2	2	2	0	3	0	4	2	27.7777777777778	3	2	2	2	2	0	1	1	3	0	1083	0	1083	1	1758	-.208335792253931	.738555990780219	.577506684820689	2
42302512	2012	42	2	69	1	2	1	1	0	3	0	4	2	27.7777777777778	3	1	2	1	2	4	2	1	3	0	1974	0	1974	0	1974	-.609586198660699	-.742678912577212	-2.01822475001063	1
31132005	2005	31	3	65	1	1	2	2	1	2	1	10	4	27.7777777777778	3	1	2	2	2	14	4	2	4	1	986	0	986	0	986	2.87342050786022	-.922854574291278	3.86436769992472	3
37085502	2002	37	1	73	2	1	2	2	0	2	1	9	4	27.7767061455962	3	1	2	2	2	0	1	1	3	1	1079	1	2219	1	2621	-.208335792253931	.738555990780219	.577506684820689	2
41046608	2008	41	1	95	3	1	2	1	0	3	0	7	3	27.7670981246529	3	2	2	2	2	0	1	1	3	1	1103	0	1103	1	1612	-.208335792253931	.738555990780219	.577506684820689	2
37291608	2008	37	1	63	1	2	1	1	0	3	0	8	1	27.7670981246529	3	1	2	2	2	6	3	1	3	1	2009	0	2009	0	2009	.702144394412813	-.0664448637281904	1.14741332121359	3
22023708	2008	22	1	82	3	2	1	1	0	3	0	9	4	27.7670981246529	3	1	1	2	2	0	1	1	3	0	0	1	952	0	952	-.408616200953897	.176068388696526	-.492282100308626	1
35113405	2005	35	3	66	1	2	1	1	0	3	0	6	3	27.766208524226	3	1	2	2	1	0	1	1	3	0	983	0	983	0	983	.419132690960677	-1.02514203198787	-.573528502212519	1
50052808	2008	50	1	102	3	2	1	2	0	2	1	10	4	27.766208524226	3	2	2	1	2	0	1	1	3	0	184	0	184	1	184	-1.06482629199407	-.340178485323008	-2.30317806820708	1
37353309	2008	37	1	102	3	2	1	1	0	3	0	10	4	27.766208524226	3	2	2	2	2	0	1	1	4	0	1170	0	1170	1	1405	.379553629941562	1.34915780359269	2.3889911357353	3
41355514	2014	41	1	92	3	2	1	1	0	3	0	10	4	27.766208524226	3	2	2	2	2	0	1	1	3	0	1205	0	1205	0	1205	-.208335792253931	.738555990780219	.577506684820689	2
21165305	2005	21	3	101	3	1	1	1	0	1	0	10	4	27.7551020408163	3	2	2	1	2	2	2	1	3	0	0	0	0	1	529	-.609586198660699	-.742678912577212	-2.01822475001063	1
37359509	2008	37	1	71	2	1	2	1	0	2	1	6	3	27.734375	3	1	2	2	2	6	3	1	3	1	1161	0	3115	0	3115	.702144394412813	-.0664448637281904	1.14741332121359	3
41010708	2008	41	1	101	3	2	1	1	0	1	0	10	4	27.7052586712132	3	2	2	2	2	0	1	1	3	0	577	0	577	1	577	-.208335792253931	.738555990780219	.577506684820689	2
32432512	2012	32	1	69	1	2	2	1	0	3	0	7	3	27.7008310249307	3	1	2	2	2	1	2	1	3	0	1956	0	1956	0	1956	.246904301079441	.336055563526014	.862460003017138	3
32422212	2012	32	1	90	3	1	2	2	0	3	0	10	4	27.7008310249307	3	2	2	2	2	4	2	1	3	0	698	0	698	1	1476	.246904301079441	.336055563526014	.862460003017138	3
36048005	2005	36	3	65	1	1	2	2	1	2	1	8	1	27.6887781337764	3	1	2	2	2	2	2	2	3	0	1003	1	2139	1	4358	1.37505089899798	-.728455532595338	1.48297661261721	3
41342312	2012	41	1	67	1	2	1	1	0	3	0	8	1	27.6887781337764	3	1	2	2	2	6	3	1	3	0	1969	0	1969	0	1969	.702144394412813	-.0664448637281904	1.14741332121359	3
11009308	2008	11	1	91	3	1	2	2	1	2	1	6	3	27.681660899654	3	2	2	2	2	6	3	1	4	0	908	0	908	1	908	1.29003381660831	.544156949084278	2.9588977721282	3
33133402	2002	33	1	66	1	1	2	2	0	3	0	7	3	27.681660899654	3	1	1	2	2	0	1	2	3	0	0	1	1087	0	1087	.719530396964641	-.888442707424826	.128234509291442	1
61033602	2002	61	3	65	1	1	2	1	0	1	0	8	1	27.681660899654	3	1	1	2	2	0	1	1	3	0	1109	0	1109	0	1109	-.408616200953897	.176068388696526	-.492282100308626	1
31069002	2002	31	3	68	1	1	2	2	0	1	0	8	1	27.681660899654	3	1	2	1	2	2	2	2	1	0	2175	0	2175	1	3400	-.657218445133148	-3.0283936343235	-5.02067704223979	1
11071905	2005	11	3	77	2	1	2	2	0	2	1	10	4	27.681660899654	3	1	2	2	2	9	3	2	4	0	0	1	1113	0	4921	2.41818041452684	-.520354147037074	3.57941438172827	3
37238708	2008	37	2	72	2	1	1	1	1	2	1	10	4	27.681660899654	3	1	2	2	2	15	4	2	3	0	0	1	1118	1	3340	2.28553108566472	-1.53345638710375	2.0528832490101	3
41237808	2008	41	1	91	3	2	1	1	0	3	0	12	4	27.681660899654	3	2	1	2	2	0	1	1	2	0	996	0	996	1	996	-.99650562314939	-.434533424115943	-2.30376655122324	1
12000908	2008	12	3	100	3	1	1	2	1	2	1	12	4	27.681660899654	3	1	2	2	2	0	1	2	3	0	1032	0	1032	1	1032	.919810805664606	-.325955105341133	1.19802329442076	3
33049908	2008	33	1	67	1	1	1	2	0	3	0	7	3	27.5873260578522	3	1	2	2	2	6	3	2	3	1	1083	0	2123	1	3010	1.83029099233135	-1.13095595984954	1.76792993081365	3
37428512	2012	37	1	96	3	1	2	2	1	2	1	10	4	27.5873260578522	3	2	2	2	2	6	3	1	3	0	0	0	0	1	148	.702144394412813	-.0664448637281904	1.14741332121359	3
51206705	2005	51	1	101	3	2	1	1	0	3	0	6	3	27.5862068965517	3	2	2	1	2	0	1	1	4	0	0	0	0	1	492	-.476936869798577	.270423327489461	-.491693617292462	1
37057702	2002	37	2	73	2	1	2	1	0	3	0	10	4	27.5555555555556	3	1	2	2	2	0	1	1	3	0	2211	0	2211	1	2701	-.208335792253931	.738555990780219	.577506684820689	2
37378409	2008	37	1	85	3	1	2	2	0	3	0	13	4	27.5555555555556	3	2	2	2	2	6	3	1	2	0	1052	0	1052	1	1052	.114254972217319	-.677046676540659	-.664071129701026	1
37256008	2008	37	1	102	3	2	1	2	1	2	1	12	4	27.5510204081633	3	2	2	2	2	0	1	1	4	0	498	0	498	1	498	.379553629941562	1.34915780359269	2.3889911357353	3
23076005	2005	23	3	100	3	1	1	1	0	2	1	5	2	27.5482093663912	3	2	1	2	2	0	1	1	2	0	0	0	0	1	977	-.99650562314939	-.434533424115943	-2.30376655122324	1
45483202	2002	45	3	70	2	1	2	1	0	2	1	6	3	27.5482093663912	3	1	2	2	2	6	3	1	3	1	2151	0	2151	0	2151	.702144394412813	-.0664448637281904	1.14741332121359	3
45040308	2008	45	1	94	3	1	1	2	0	3	0	6	3	27.5482093663912	3	1	2	2	2	0	1	1	3	0	1100	0	1100	1	1204	-.208335792253931	.738555990780219	.577506684820689	2
34147705	2005	34	1	88	3	1	2	2	1	3	0	8	1	27.5482093663912	3	2	2	2	2	8	3	2	5	0	0	0	0	1	381	3.00606983672234	.0902476657753944	5.39089883264288	3
37271008	2008	37	1	62	1	1	1	1	1	3	0	8	1	27.5482093663912	3	1	2	2	2	4	2	1	3	0	1999	0	1999	0	1999	.246904301079441	.336055563526014	.862460003017138	3
23003208	2008	23	3	87	3	1	1	1	0	2	1	8	1	27.5482093663912	3	1	2	2	2	14	4	2	4	0	2116	0	2116	0	2116	2.87342050786022	-.922854574291278	3.86436769992472	3
37450514	2014	37	3	71	2	1	1	1	0	3	0	8	1	27.5482093663912	3	1	2	2	2	8	3	2	5	0	1277	0	1277	0	1277	3.00606983672234	.0902476657753944	5.39089883264288	3
41071302	2002	41	1	74	2	1	2	2	0	2	1	10	4	27.5482093663912	3	1	2	2	2	3	2	1	3	1	2164	0	3314	1	3360	.246904301079441	.336055563526014	.862460003017138	3
12042605	2005	12	3	101	3	2	1	1	1	3	0	10	4	27.5482093663912	3	2	2	2	1	3	2	1	3	0	0	0	0	1	861	.87437278429405	-1.42764245924207	-.28857518401607	1
37206308	2008	37	1	99	3	1	1	1	0	3	0	10	4	27.5482093663912	3	1	2	2	2	2	2	1	3	0	3633	0	3633	0	3633	.246904301079441	.336055563526014	.862460003017138	3
32201102	2002	32	1	76	2	2	1	2	1	3	0	12	4	27.5482093663912	3	2	2	2	2	0	1	1	3	0	0	1	1042	1	5064	-.208335792253931	.738555990780219	.577506684820689	2
11014008	2008	11	3	97	3	1	1	1	1	1	0	12	4	27.5482093663912	3	2	2	2	2	23	4	2	3	0	981	0	981	1	1557	2.28553108566472	-1.53345638710375	2.0528832490101	3
32022002	2002	32	1	92	3	2	1	1	0	3	0	13	4	27.5482093663912	3	2	2	2	2	0	1	1	3	1	1064	0	1064	1	1446	-.208335792253931	.738555990780219	.577506684820689	2
51229905	2005	51	1	66	1	2	1	1	0	2	1	4	2	27.5312294543064	3	1	2	2	2	0	1	1	3	1	1127	0	5126	0	5126	-.208335792253931	.738555990780219	.577506684820689	2
50046902	2002	50	1	66	1	2	1	2	0	2	1	7	3	27.5312294543064	3	2	2	2	2	0	1	1	3	1	1126	0	1126	0	1126	-.208335792253931	.738555990780219	.577506684820689	2
45004108	2008	45	1	66	1	1	2	2	0	3	0	7	3	27.5133848899465	3	1	2	2	1	8	3	2	3	1	3746	0	3746	0	3746	2.45775947554596	-2.89465398261763	.616894743780447	2
37293108	2008	37	1	82	3	1	2	2	0	3	0	12	4	27.5133848899465	3	1	2	2	2	10	3	1	3	0	1057	0	1057	1	1772	.702144394412813	-.0664448637281904	1.14741332121359	3
23034202	2002	23	3	65	1	1	2	2	0	2	1	8	1	27.4756294930182	3	1	2	2	2	6	3	2	3	1	4422	0	4422	0	4422	1.83029099233135	-1.13095595984954	1.76792993081365	3
32485814	2014	32	1	73	2	2	1	1	0	3	0	6	3	27.471383975026	3	1	2	1	2	0	1	1	1	1	1287	0	1287	0	1287	-2.24060513638506	-1.56138211094794	-5.9261469700363	1
32354605	2005	32	2	101	3	2	1	1	1	3	0	7	3	27.4658203125	3	2	1	2	2	0	1	1	3	0	1178	0	1178	1	1641	-.408616200953897	.176068388696526	-.492282100308626	1
32070308	2008	32	1	90	3	2	1	2	1	2	1	15	4	27.4348422496571	3	2	2	2	2	0	1	1	4	0	733	0	733	1	733	.379553629941562	1.34915780359269	2.3889911357353	3
41334712	2012	41	1	82	3	1	2	2	0	3	0	9	4	27.4348422496571	3	2	2	2	2	0	1	2	4	1	826	0	826	1	1416	1.5077002278601	.284646707471335	3.00950774533537	3
37329808	2008	37	3	70	2	1	1	1	1	2	1	10	4	27.4348422496571	3	1	2	2	2	6	3	2	3	1	1978	0	1978	0	1978	1.83029099233135	-1.13095595984954	1.76792993081365	3
50111505	2005	50	2	103	3	2	1	1	0	2	1	4	2	27.4076572777871	3	2	2	2	2	0	1	1	4	1	2229	0	3250	1	3408	.379553629941562	1.34915780359269	2.3889911357353	3
32168202	2002	32	1	66	1	2	1	1	0	3	0	6	3	27.4076572777871	3	1	2	2	2	6	3	1	3	0	2231	0	2231	0	2231	.702144394412813	-.0664448637281904	1.14741332121359	3
37339308	2008	37	1	72	2	2	1	1	0	3	0	8	1	27.4076572777871	3	1	2	2	2	0	1	1	2	0	1056	0	1056	0	1056	-.796225214449425	.12795417796775	-1.23397776609392	1
14018202	2002	14	1	66	1	1	2	1	0	2	1	9	4	27.4076572777871	3	1	2	2	2	1	2	1	3	1	1049	1	3362	1	3484	.246904301079441	.336055563526014	.862460003017138	3
37363709	2008	37	1	69	1	2	1	1	1	1	0	8	1	27.3922571219869	3	1	2	2	2	6	3	1	3	1	1180	0	3124	0	3124	.702144394412813	-.0664448637281904	1.14741332121359	3
32229502	2002	32	1	65	1	2	1	2	0	3	0	9	4	27.3922571219869	3	1	2	2	2	0	1	1	3	0	3352	0	3352	0	3352	-.208335792253931	.738555990780219	.577506684820689	2
43303112	2012	43	1	80	3	2	1	1	0	3	0	9	4	27.3922571219869	3	1	2	2	2	0	1	1	4	1	679	0	1974	0	1974	.379553629941562	1.34915780359269	2.3889911357353	3
37146505	2005	37	2	73	2	2	1	1	0	3	0	10	4	27.3922571219869	3	2	2	2	2	0	1	1	3	0	0	1	962	0	3151	-.208335792253931	.738555990780219	.577506684820689	2
41033808	2008	41	2	85	3	2	1	1	0	3	0	10	4	27.3922571219869	3	2	2	2	2	0	1	1	3	0	466	0	466	1	466	-.208335792253931	.738555990780219	.577506684820689	2
41009908	2008	41	1	100	3	2	1	1	0	3	0	16	4	27.3922571219869	3	2	2	2	2	0	1	1	3	0	1104	0	1104	1	1167	-.208335792253931	.738555990780219	.577506684820689	2
37219608	2008	37	2	84	3	1	2	2	0	2	1	10	4	27.3909185602407	3	2	2	2	2	4	2	1	3	1	1082	0	1082	1	1592	.246904301079441	.336055563526014	.862460003017138	3
51034308	2008	51	1	101	3	2	1	1	0	3	0	7	3	27.3876813705495	3	2	2	1	2	0	1	1	3	0	827	0	827	1	827	-1.06482629199407	-.340178485323008	-2.30317806820708	1
41075802	2002	41	3	75	2	1	1	2	1	2	1	9	4	27.3796646836128	3	1	2	2	2	8	3	2	4	0	972	0	972	1	1366	2.41818041452684	-.520354147037074	3.57941438172827	3
37237408	2008	37	1	84	3	1	2	2	0	3	0	5	2	27.3588454567217	3	1	2	2	2	0	1	1	4	0	3474	0	3474	0	3474	.379553629941562	1.34915780359269	2.3889911357353	3
32062708	2008	32	1	65	1	1	2	2	0	3	0	5	2	27.3588454567217	3	1	2	1	2	6	3	1	3	0	1162	1	2252	0	3726	-.154346105327326	-1.14517933983142	-1.73327143181418	1
37282208	2008	37	1	71	2	1	1	1	0	3	0	8	1	27.3588454567217	3	1	2	2	2	10	3	1	4	0	2007	0	2007	0	2007	1.29003381660831	.544156949084278	2.9588977721282	3
11071005	2005	11	3	73	2	1	2	2	1	2	1	9	4	27.3588454567217	3	1	2	2	1	6	3	2	3	1	1120	0	1120	0	1120	2.45775947554596	-2.89465398261763	.616894743780447	2
50059402	2002	50	3	65	1	1	1	1	0	2	1	6	3	27.34375	3	1	2	2	2	6	3	2	3	1	1050	1	5911	0	5911	1.83029099233135	-1.13095595984954	1.76792993081365	3
32165002	2002	32	1	69	1	1	1	1	0	3	0	6	3	27.34375	3	1	2	2	2	0	1	1	3	1	2253	0	2253	1	3037	-.208335792253931	.738555990780219	.577506684820689	2
32220502	2002	32	1	102	3	2	1	1	0	3	0	7	3	27.34375	3	2	2	2	2	0	1	1	3	0	1056	0	1056	1	1656	-.208335792253931	.738555990780219	.577506684820689	2
41046308	2008	41	1	94	3	1	1	1	0	3	0	7	3	27.34375	3	2	2	2	2	0	1	1	3	1	1102	0	1102	1	1635	-.208335792253931	.738555990780219	.577506684820689	2
32160902	2002	32	1	79	2	1	2	1	1	3	0	8	1	27.34375	3	1	2	2	2	0	1	1	4	1	2222	0	2222	0	2222	.379553629941562	1.34915780359269	2.3889911357353	3
51222505	2005	51	3	67	1	1	1	1	0	3	0	8	1	27.34375	3	1	2	2	2	9	3	2	3	0	1196	0	1196	0	1196	1.83029099233135	-1.13095595984954	1.76792993081365	3
45612505	2005	45	1	99	3	1	2	2	0	3	0	8	1	27.34375	3	1	2	2	2	3	2	1	3	0	0	0	0	1	429	.246904301079441	.336055563526014	.862460003017138	3
33304005	2005	33	1	66	1	2	1	1	0	2	1	8	1	27.34375	3	1	2	2	2	0	1	1	3	1	1206	1	3327	0	4939	-.208335792253931	.738555990780219	.577506684820689	2
21000408	2008	21	1	85	3	1	2	2	0	3	0	8	1	27.34375	3	2	1	2	2	6	3	2	4	0	25	0	25	1	25	2.21790000582688	-1.08284174912077	2.50962559659895	3
42308412	2012	42	2	93	3	1	2	1	0	3	0	8	1	27.34375	3	2	2	2	2	0	1	1	3	0	0	0	0	1	869	-.208335792253931	.738555990780219	.577506684820689	2
37133205	2005	37	1	67	1	2	2	2	1	3	0	9	4	27.34375	3	2	2	2	2	2	2	1	3	1	1294	0	3296	0	3296	.246904301079441	.336055563526014	.862460003017138	3
35072602	2002	35	1	80	3	2	1	1	0	3	0	10	4	27.34375	3	1	2	2	2	0	1	1	3	1	1097	0	5963	0	5963	-.208335792253931	.738555990780219	.577506684820689	2
42003308	2008	42	1	95	3	2	1	2	1	3	0	10	4	27.34375	3	2	2	1	2	0	1	1	3	0	1015	0	1015	1	1574	-1.06482629199407	-.340178485323008	-2.30317806820708	1
50040508	2008	50	3	66	1	1	1	1	0	2	1	10	4	27.34375	3	1	2	2	2	6	3	2	4	0	1068	0	1068	0	1068	2.41818041452684	-.520354147037074	3.57941438172827	3
37264908	2008	37	1	89	3	1	1	2	0	3	0	15	4	27.34375	3	2	2	2	2	0	1	1	3	0	385	0	385	1	385	-.208335792253931	.738555990780219	.577506684820689	2
51143608	2008	51	3	85	3	1	2	2	0	3	0	8	1	27.3399119996583	3	1	2	2	1	3	2	1	3	0	2034	0	2034	1	2306	.87437278429405	-1.42764245924207	-.28857518401607	1
37423912	2012	37	1	74	2	1	1	1	0	3	0	8	1	27.281746031746	3	1	2	2	2	4	2	1	3	0	1952	0	1952	0	1952	.246904301079441	.336055563526014	.862460003017138	3
61025402	2002	61	2	72	2	1	1	1	1	2	1	9	4	27.281746031746	3	1	2	2	2	12	4	2	3	1	2192	0	6021	0	6021	2.28553108566472	-1.53345638710375	2.0528832490101	3
50111205	2005	50	1	65	1	2	1	1	0	3	0	8	1	27.2763340607022	3	1	2	1	2	0	1	1	3	1	3307	0	4871	0	4871	-1.06482629199407	-.340178485323008	-2.30317806820708	1
46105414	2014	46	1	90	3	2	1	1	0	3	0	9	4	27.2763340607022	3	2	2	2	2	0	1	1	3	0	0	1	1246	0	1246	-.208335792253931	.738555990780219	.577506684820689	2
33054902	2002	33	1	82	3	2	1	1	0	3	0	8	1	27.2680055401662	3	2	2	1	2	0	1	1	2	0	2310	0	2310	1	3315	-1.65271571418956	-.950780298135476	-4.11466251912169	1
32475514	2014	32	1	85	3	1	1	1	0	3	0	8	1	27.2680055401662	3	1	2	2	2	0	1	1	2	0	1266	0	1266	0	1266	-.796225214449425	.12795417796775	-1.23397776609392	1
37401212	2012	37	1	92	3	1	1	1	1	2	1	10	4	27.2680055401662	3	2	2	2	2	5	2	2	4	0	0	0	0	1	480	1.96294032119347	-.117853719782869	3.29446106353182	3
37427112	2012	37	1	80	3	2	1	1	0	3	0	7	3	27.2392244832559	3	1	2	2	2	0	1	1	4	1	1962	0	1962	0	1962	.379553629941562	1.34915780359269	2.3889911357353	3
23035902	2002	23	1	77	2	2	2	1	0	3	0	10	4	27.2392244832559	3	2	2	2	2	0	1	1	3	0	1061	1	2267	0	5898	-.208335792253931	.738555990780219	.577506684820689	2
43322014	2014	43	1	82	3	1	1	1	0	2	1	10	4	27.2392244832559	3	2	2	2	2	0	1	1	3	0	0	0	0	1	526	-.208335792253931	.738555990780219	.577506684820689	2
45019008	2008	45	1	89	3	1	1	2	1	2	1	10	4	27.2173029467267	3	2	2	2	2	7	3	2	4	0	1085	0	1085	1	1611	2.41818041452684	-.520354147037074	3.57941438172827	3
37151305	2005	37	2	78	2	2	1	1	0	3	0	8	1	27.2096078063427	3	1	2	2	2	0	1	1	3	0	959	0	959	0	959	-.208335792253931	.738555990780219	.577506684820689	2
51040908	2008	51	2	91	3	1	1	2	0	3	0	9	4	27.1816300864132	3	2	2	2	1	12	4	2	4	0	1135	0	1135	1	1833	3.50088899107483	-2.68655259705937	2.71333251289151	3
22013208	2008	22	1	67	1	2	2	1	0	3	0	3	2	27.1808999081726	3	1	2	1	2	3	2	1	3	0	347	0	347	1	347	-.609586198660699	-.742678912577212	-2.01822475001063	1
13010908	2008	13	3	90	3	1	1	1	0	3	0	10	4	27.1808999081726	3	2	2	2	2	5	2	2	5	0	971	0	971	1	971	2.55082974338897	.492748093029599	5.10594551444643	3
41129705	2005	41	1	67	1	2	1	1	0	2	1	10	4	27.120315581854	3	2	2	2	2	0	1	1	3	1	3280	0	4841	0	4841	-.208335792253931	.738555990780219	.577506684820689	2
23002902	2002	23	1	83	3	2	1	1	0	2	1	7	3	27.1111111111111	3	1	2	2	2	0	1	1	3	0	0	1	1094	0	5903	-.208335792253931	.738555990780219	.577506684820689	2
33281705	2005	33	1	68	1	2	1	1	0	3	0	10	4	27.1111111111111	3	1	2	2	2	0	1	1	3	1	960	1	2128	1	3577	-.208335792253931	.738555990780219	.577506684820689	2
33037908	2008	33	2	102	3	2	1	1	0	3	0	10	4	27.1105826397146	3	2	2	2	2	0	1	1	3	0	2123	0	2123	1	3014	-.208335792253931	.738555990780219	.577506684820689	2
37053402	2002	37	1	66	1	1	2	1	0	3	0	3	2	27.0992510068125	3	1	2	2	2	0	1	1	3	1	1058	1	4368	0	6153	-.208335792253931	.738555990780219	.577506684820689	2
11072405	2005	11	3	71	2	1	2	2	1	2	1	8	1	27.0992510068125	3	1	2	2	1	10	3	2	3	0	3169	0	3169	1	3554	2.45775947554596	-2.89465398261763	.616894743780447	2
51148108	2008	51	3	67	1	1	2	2	0	2	1	6	3	27.0551508844953	3	1	2	2	1	3	2	2	3	0	3324	0	3324	0	3324	2.00251938221259	-2.49215355536342	.331941425583997	1
51159902	2002	51	3	70	2	1	2	1	0	2	1	7	3	27.0551508844953	3	1	2	2	2	5	2	1	3	1	3430	0	4376	1	5878	.246904301079441	.336055563526014	.862460003017138	3
33168502	2002	33	3	72	2	2	2	1	1	1	0	7	3	27.0551508844953	3	1	2	2	2	11	3	2	3	0	0	1	1085	0	1085	1.83029099233135	-1.13095595984954	1.76792993081365	3
50006308	2008	50	1	65	1	2	1	2	0	2	1	7	3	27.0551508844953	3	2	2	2	2	11	3	1	4	1	1076	0	3705	0	3705	1.29003381660831	.544156949084278	2.9588977721282	3
14018402	2002	14	1	72	2	2	1	1	0	3	0	8	1	27.0551508844953	3	2	2	2	2	0	1	1	2	0	4365	0	4365	1	4639	-.796225214449425	.12795417796775	-1.23397776609392	1
61025102	2002	61	2	66	1	2	1	2	0	3	0	8	1	27.0551508844953	3	1	2	2	2	7	3	1	4	0	0	1	1093	1	2346	1.29003381660831	.544156949084278	2.9588977721282	3
50058102	2002	50	1	68	1	1	1	2	0	3	0	8	1	27.0551508844953	3	1	2	2	2	5	2	2	4	1	4319	0	4319	0	4319	1.96294032119347	-.117853719782869	3.29446106353182	3
43210208	2008	43	1	80	3	2	1	1	0	3	0	8	1	27.0551508844953	3	2	2	2	2	0	1	1	3	0	0	1	1315	1	1686	-.208335792253931	.738555990780219	.577506684820689	2
13003608	2008	13	1	65	1	2	1	1	0	3	0	8	1	27.0551508844953	3	1	2	2	2	0	1	1	3	0	0	1	1085	0	1085	-.208335792253931	.738555990780219	.577506684820689	2
37024108	2008	37	1	102	3	1	2	2	0	2	1	9	4	27.0551508844953	3	2	2	2	2	0	1	1	3	0	526	0	526	1	526	-.208335792253931	.738555990780219	.577506684820689	2
32217902	2002	32	2	70	2	2	2	1	0	2	1	10	4	27.0551508844953	3	1	2	2	1	14	4	2	4	1	4438	0	4438	0	4438	3.50088899107483	-2.68655259705937	2.71333251289151	3
37279508	2008	37	1	72	2	2	1	1	0	3	0	10	4	27.0551508844953	3	1	2	2	2	0	1	1	3	0	0	1	1068	1	1738	-.208335792253931	.738555990780219	.577506684820689	2
44201408	2008	44	2	96	3	2	1	1	0	3	0	14	4	27.0551508844953	3	2	2	2	2	0	1	1	3	0	208	0	208	1	208	-.208335792253931	.738555990780219	.577506684820689	2
51193902	2002	51	1	77	2	1	1	2	0	3	0	6	3	27.0416441319632	3	2	2	2	2	7	3	1	4	0	1030	0	1030	1	2078	1.29003381660831	.544156949084278	2.9588977721282	3
21071502	2002	21	1	100	3	1	1	1	0	2	1	7	3	27.0416441319632	3	2	1	1	2	0	1	2	4	0	1167	0	1167	1	2053	.450929319419995	-1.35657537071558	-.94096579282171	1
23033902	2002	23	3	67	1	1	2	2	1	2	1	7	3	27.0416441319632	3	1	2	2	2	6	3	2	3	0	3424	1	4424	0	5913	1.83029099233135	-1.13095595984954	1.76792993081365	3
32372905	2005	32	1	67	1	1	1	1	1	2	1	7	3	27.0416441319632	3	1	2	2	2	12	4	2	3	0	1050	0	1050	0	1050	2.28553108566472	-1.53345638710375	2.0528832490101	3
12017702	2002	12	3	66	1	1	2	2	0	2	1	8	1	27.0416441319632	3	1	2	2	2	14	4	2	5	0	1110	0	1110	0	1110	3.46130993005571	-.31225276147881	5.67585215083933	3
22086205	2005	22	3	101	3	1	1	1	1	1	0	10	4	27.0416441319632	3	1	2	2	2	0	1	2	3	0	0	0	0	1	43	.919810805664606	-.325955105341133	1.19802329442076	3
32479214	2014	32	2	100	3	1	2	2	0	3	0	5	2	27.0408163265306	3	1	2	2	2	4	2	1	3	0	0	0	0	1	81	.246904301079441	.336055563526014	.862460003017138	3
12002408	2008	12	1	93	3	1	2	1	1	2	1	8	1	27.0408163265306	3	1	2	2	2	0	1	1	3	0	2255	0	2255	1	2766	-.208335792253931	.738555990780219	.577506684820689	2
32435712	2012	32	1	103	3	1	1	1	1	3	0	8	1	27.0408163265306	3	2	1	2	2	0	1	1	3	0	0	0	0	1	1282	-.408616200953897	.176068388696526	-.492282100308626	1
41030108	2008	41	1	97	3	2	1	1	1	3	0	7	3	27.025809648214	3	2	2	2	2	0	1	1	3	0	1101	0	1101	1	2065	-.208335792253931	.738555990780219	.577506684820689	2
11073205	2005	11	3	66	1	2	1	1	1	2	1	8	1	27.0051309748852	3	1	2	2	2	5	2	2	4	1	1239	0	3267	0	3267	1.96294032119347	-.117853719782869	3.29446106353182	3
42034202	2002	42	1	83	3	1	2	1	0	3	0	8	1	26.9896193771626	3	2	2	1	2	0	1	1	2	1	3400	0	3400	1	4368	-1.65271571418956	-.950780298135476	-4.11466251912169	1
37267408	2008	37	1	63	1	1	2	2	0	3	0	8	1	26.9896193771626	3	1	2	2	2	3	2	1	3	1	1102	1	2005	1	2992	.246904301079441	.336055563526014	.862460003017138	3
31081302	2002	31	2	70	2	1	2	1	0	3	0	7	3	26.953125	3	1	2	2	2	2	2	1	2	1	2217	1	3320	1	3577	-.340985121116053	-.274546249286454	-.949024447897475	1
32183102	2002	32	2	74	2	2	1	2	0	3	0	10	4	26.953125	3	1	2	2	2	0	1	2	3	0	1050	0	1050	0	1050	.919810805664606	-.325955105341133	1.19802329442076	3
32330305	2005	32	1	75	2	2	1	1	0	2	1	9	4	26.9274376417234	3	2	2	2	2	4	2	1	3	1	1028	1	2140	1	4334	.246904301079441	.336055563526014	.862460003017138	3
37068602	2002	37	1	67	1	2	1	1	1	3	0	9	4	26.897670187097	3	1	2	2	2	0	1	1	3	0	1092	0	1092	0	1092	-.208335792253931	.738555990780219	.577506684820689	2
45605905	2005	45	2	85	3	1	1	1	0	3	0	10	4	26.897670187097	3	2	2	2	2	3	2	1	4	0	3281	0	3281	1	4855	.834793723274934	.946657376338482	2.67394445393175	3
31137405	2005	31	3	102	3	1	2	2	0	1	0	10	4	26.8923231381548	3	2	1	2	1	5	2	2	3	0	0	0	0	1	380	1.80223897351262	-3.05464115744712	-.737847359545318	1
45812814	2014	45	2	101	3	2	1	1	0	3	0	7	3	26.8861454046639	3	2	2	2	2	0	1	1	4	0	0	0	0	1	763	.379553629941562	1.34915780359269	2.3889911357353	3
32231002	2002	32	1	75	2	1	2	2	0	3	0	8	1	26.8544055741036	3	2	2	2	2	4	2	1	3	0	3324	0	3324	1	4324	.246904301079441	.336055563526014	.862460003017138	3
43305912	2012	43	1	65	1	1	2	2	0	3	0	8	1	26.8544055741036	3	1	2	1	2	8	3	2	4	0	1977	0	1977	0	1977	1.5616899147867	-1.5990886231403	.698729628700504	2
37424512	2012	37	1	78	2	1	2	2	1	3	0	10	4	26.8544055741036	3	1	2	2	2	2	2	1	3	0	1954	0	1954	0	1954	.246904301079441	.336055563526014	.862460003017138	3
51130502	2002	51	1	74	2	1	2	2	0	3	0	6	3	26.8386476526198	3	2	2	2	2	8	3	1	3	1	2271	0	3378	1	3711	.702144394412813	-.0664448637281904	1.14741332121359	3
41111805	2005	41	2	80	3	1	1	1	0	3	0	8	1	26.8386476526198	3	2	2	2	2	0	1	1	3	0	2260	0	2260	1	2530	-.208335792253931	.738555990780219	.577506684820689	2
41211208	2008	41	1	72	2	2	1	1	0	3	0	6	3	26.8351800554017	3	2	1	2	2	0	1	1	3	0	664	0	664	1	664	-.408616200953897	.176068388696526	-.492282100308626	1
32287502	2002	32	2	67	1	2	1	1	0	3	0	8	1	26.8351800554017	3	1	2	2	2	8	3	2	3	1	1050	0	1050	0	1050	1.83029099233135	-1.13095595984954	1.76792993081365	3
42158505	2005	42	2	68	1	1	2	2	1	3	0	10	4	26.8351800554017	3	1	2	2	2	3	2	1	3	0	3211	0	3211	1	3357	.246904301079441	.336055563526014	.862460003017138	3
41117305	2005	41	3	65	1	2	1	1	0	2	1	10	4	26.8351800554017	3	1	2	2	2	5	2	2	4	0	0	1	1118	0	4851	1.96294032119347	-.117853719782869	3.29446106353182	3
37294108	2008	37	1	86	3	2	1	1	0	3	0	10	4	26.8351800554017	3	1	2	2	2	0	1	1	3	0	2006	0	2006	0	2006	-.208335792253931	.738555990780219	.577506684820689	2
37269808	2008	37	1	66	1	1	2	2	0	3	0	8	1	26.8135904499541	3	1	2	2	2	5	2	1	3	1	1097	0	3637	0	3637	.246904301079441	.336055563526014	.862460003017138	3
32015608	2008	32	3	94	3	2	1	1	0	3	0	10	4	26.780400714144	3	2	2	1	1	0	1	1	2	1	975	0	975	0	975	-1.02524723097496	-2.71447832090356	-5.2656977061549	1
45728205	2005	45	2	66	1	2	1	1	0	2	1	9	4	26.7759341149742	3	1	2	1	2	3	2	1	3	0	3268	0	3268	0	3268	-.609586198660699	-.742678912577212	-2.01822475001063	1
23076905	2005	23	3	100	3	2	1	1	0	3	0	12	4	26.7759341149742	3	2	2	2	2	0	1	1	3	1	1179	0	1179	1	1290	-.208335792253931	.738555990780219	.577506684820689	2
34148405	2005	34	2	92	3	2	1	1	1	3	0	13	4	26.7759341149742	3	2	1	2	1	0	1	1	3	1	1159	0	1159	0	1159	.218852282260712	-1.58762963407156	-1.64331728734183	1
37270208	2008	37	1	65	1	1	2	2	1	3	0	5	2	26.7697798929209	3	1	2	2	2	12	4	1	4	0	3532	0	3532	0	3532	1.74527390994168	.141656521830073	3.24385109032465	3
43067202	2002	43	1	68	1	1	1	2	0	2	1	8	1	26.7697798929209	3	2	2	2	2	3	2	1	3	1	2200	0	5818	0	5818	.246904301079441	.336055563526014	.862460003017138	3
37220508	2008	37	1	70	2	1	2	2	0	3	0	8	1	26.7697798929209	3	1	2	1	2	6	3	1	3	0	3500	0	3500	0	3500	-.154346105327326	-1.14517933983142	-1.73327143181418	1
42061702	2002	42	3	71	2	1	2	2	0	3	0	7	3	26.7538644470868	3	1	2	2	2	0	1	1	3	0	2295	0	2295	1	2608	-.208335792253931	.738555990780219	.577506684820689	2
45445202	2002	45	2	68	1	2	1	1	0	2	1	7	3	26.7532125783957	3	2	2	2	2	0	1	2	3	1	2319	1	3386	0	6024	.919810805664606	-.325955105341133	1.19802329442076	3
32456212	2012	32	1	77	2	2	1	1	0	3	0	7	3	26.7532125783957	3	2	2	2	2	0	1	2	3	1	717	0	1975	0	1975	.919810805664606	-.325955105341133	1.19802329442076	3
37321408	2008	37	2	67	1	2	1	1	0	2	1	8	1	26.7532125783957	3	1	2	2	2	3	2	1	4	0	1980	0	1980	0	1980	.834793723274934	.946657376338482	2.67394445393175	3
37152905	2005	37	2	72	2	2	1	1	0	3	0	10	4	26.7532125783957	3	1	2	2	2	0	1	1	3	1	965	1	2231	1	3134	-.208335792253931	.738555990780219	.577506684820689	2
13070205	2005	13	1	65	1	2	1	1	0	3	0	6	3	26.7404766372678	3	1	2	2	2	0	1	1	3	1	1114	1	2236	0	4820	-.208335792253931	.738555990780219	.577506684820689	2
34018808	2008	34	2	97	3	1	1	1	0	3	0	8	1	26.7320115838717	3	2	2	2	2	0	1	1	2	0	237	0	237	1	237	-.796225214449425	.12795417796775	-1.23397776609392	1
37152005	2005	37	1	77	2	1	2	2	0	3	0	9	4	26.7228725206067	3	1	2	2	2	5	2	1	3	1	975	0	2232	1	2244	.246904301079441	.336055563526014	.862460003017138	3
46009808	2008	46	1	62	1	1	2	2	0	3	0	4	2	26.7094017094017	3	1	2	2	2	9	3	2	2	0	1208	0	1208	0	1208	1.24240157013586	-1.74155777266201	-.0435545201009582	1
42012508	2008	42	1	66	1	2	1	1	0	3	0	6	3	26.7094017094017	3	1	2	1	2	3	2	1	2	1	1121	1	2171	0	2171	-1.19747562085619	-1.35328072538968	-3.82970920092524	1
32051108	2008	32	2	65	1	2	1	1	0	3	0	6	3	26.7094017094017	3	1	2	1	2	0	1	1	2	1	1163	1	2255	0	3720	-1.65271571418956	-.950780298135476	-4.11466251912169	1
31073002	2002	31	3	77	2	2	1	1	0	2	1	7	3	26.7094017094017	3	2	1	2	2	6	3	2	3	1	1084	0	1084	1	1590	1.63001058363139	-1.69344356193324	.698141145684339	2
32312605	2005	32	1	85	3	1	1	1	0	3	0	10	4	26.7094017094017	3	2	2	2	2	6	3	1	4	1	1147	0	2254	1	2848	1.29003381660831	.544156949084278	2.9588977721282	3
32032402	2002	32	2	90	3	1	2	1	1	2	1	8	1	26.6748743203037	3	1	2	2	2	0	1	1	3	0	1034	0	1034	1	1318	-.208335792253931	.738555990780219	.577506684820689	2
32229002	2002	32	3	66	1	2	1	1	0	2	1	6	3	26.6727632982777	3	2	2	2	2	4	2	2	3	0	0	1	1049	0	1049	1.37505089899798	-.728455532595338	1.48297661261721	3
45483402	2002	45	3	65	1	1	2	1	0	2	1	6	3	26.6727632982777	3	1	1	2	2	7	3	2	3	0	2140	0	2140	0	2140	1.63001058363139	-1.69344356193324	.698141145684339	2
32320405	2005	32	1	74	2	2	1	1	1	2	1	7	3	26.6727632982777	3	2	2	2	2	0	1	2	3	0	0	1	1013	0	3250	.919810805664606	-.325955105341133	1.19802329442076	3
61037802	2002	61	3	75	2	1	1	1	0	2	1	8	1	26.6727632982777	3	1	2	2	2	4	2	2	3	0	2266	0	2266	1	2797	1.37505089899798	-.728455532595338	1.48297661261721	3
21159905	2005	21	3	75	2	1	1	1	0	2	1	8	1	26.6727632982777	3	2	2	2	2	3	2	2	3	1	1110	0	1110	0	1110	1.37505089899798	-.728455532595338	1.48297661261721	3
14006708	2008	14	3	104	3	2	1	1	0	1	0	8	1	26.6727632982777	3	2	2	2	2	0	1	1	2	0	331	0	331	1	331	-.796225214449425	.12795417796775	-1.23397776609392	1
11006108	2008	11	3	85	3	2	1	1	1	3	0	8	1	26.6727632982777	3	2	2	2	1	0	1	2	3	1	2036	0	2036	0	2036	1.54727928887922	-2.08965312810922	.046988107387548	1
37031108	2008	37	1	102	3	2	1	1	0	3	0	12	4	26.6727632982777	3	2	2	2	2	0	1	1	3	0	972	0	972	1	972	-.208335792253931	.738555990780219	.577506684820689	2
51129002	2002	51	3	69	1	2	1	1	0	2	1	2	2	26.6666666666667	3	1	2	2	2	0	1	2	3	1	4411	0	4411	0	4411	.919810805664606	-.325955105341133	1.19802329442076	3
37251908	2008	37	2	80	3	2	2	1	0	2	1	3	2	26.6666666666667	3	1	2	2	2	0	1	1	3	0	3611	0	3611	0	3611	-.208335792253931	.738555990780219	.577506684820689	2
44036208	2008	44	1	95	3	2	1	1	0	3	0	5	2	26.6666666666667	3	2	2	2	2	0	1	1	2	0	317	0	317	1	317	-.796225214449425	.12795417796775	-1.23397776609392	1
32215602	2002	32	1	67	1	2	1	1	1	3	0	6	3	26.6666666666667	3	1	2	2	2	0	1	1	3	0	1033	0	1033	0	1033	-.208335792253931	.738555990780219	.577506684820689	2
37142105	2005	37	1	66	1	1	2	2	0	2	1	6	3	26.6666666666667	3	1	2	2	2	3	2	1	3	0	1171	1	2367	0	3314	.246904301079441	.336055563526014	.862460003017138	3
32321605	2005	32	1	74	2	2	1	1	1	3	0	6	3	26.6666666666667	3	1	2	2	1	0	1	2	3	1	1024	0	4669	0	4669	1.54727928887922	-2.08965312810922	.046988107387548	1
34068402	2002	34	1	81	3	1	2	2	0	3	0	7	3	26.6666666666667	3	1	2	1	2	3	2	1	3	1	1103	0	1103	1	1407	-.609586198660699	-.742678912577212	-2.01822475001063	1
14052405	2005	14	2	66	1	2	1	1	0	3	0	7	3	26.6666666666667	3	2	2	2	2	0	1	1	3	1	1172	0	3304	0	3304	-.208335792253931	.738555990780219	.577506684820689	2
32151108	2008	32	2	66	1	2	1	1	0	3	0	7	3	26.6666666666667	3	1	2	2	2	8	3	1	3	1	1162	0	2240	0	2240	.702144394412813	-.0664448637281904	1.14741332121359	3
32173202	2002	32	1	76	2	2	1	1	1	3	0	8	1	26.6666666666667	3	1	2	1	2	0	1	1	2	0	1066	0	1066	0	1066	-1.65271571418956	-.950780298135476	-4.11466251912169	1
37104005	2005	37	1	93	3	1	2	2	0	3	0	8	1	26.6666666666667	3	2	2	2	2	0	1	1	3	1	1153	0	1153	1	1164	-.208335792253931	.738555990780219	.577506684820689	2
32019708	2008	32	1	98	3	2	1	1	0	3	0	8	1	26.6666666666667	3	2	2	2	2	0	1	1	4	0	307	0	307	1	307	.379553629941562	1.34915780359269	2.3889911357353	3
43020008	2008	43	1	66	1	1	2	2	0	3	0	8	1	26.6666666666667	3	1	2	2	2	0	1	1	3	1	3633	0	3633	0	3633	-.208335792253931	.738555990780219	.577506684820689	2
45029508	2008	45	1	67	1	2	1	1	0	3	0	9	4	26.6666666666667	3	2	2	2	2	4	2	1	3	0	3733	0	3733	0	3733	.246904301079441	.336055563526014	.862460003017138	3
37250708	2008	37	1	89	3	2	1	1	1	3	0	9	4	26.6666666666667	3	2	2	2	2	0	1	1	3	0	26	0	26	1	26	-.208335792253931	.738555990780219	.577506684820689	2
37082802	2002	37	2	99	3	2	1	1	0	2	1	10	4	26.6666666666667	3	2	1	2	2	0	1	1	3	0	1093	0	1093	1	1361	-.408616200953897	.176068388696526	-.492282100308626	1
44114602	2002	44	1	71	2	2	1	1	0	2	1	10	4	26.6666666666667	3	1	1	2	2	6	3	1	3	0	1023	0	1023	0	1023	.501863985712848	-.628932465811883	.0776245360842723	1
34009908	2008	34	2	90	3	2	1	2	0	3	0	10	4	26.6666666666667	3	2	2	2	2	0	1	1	3	0	83	0	83	1	83	-.208335792253931	.738555990780219	.577506684820689	2
32060408	2008	32	2	104	3	2	1	1	1	3	0	10	4	26.6666666666667	3	2	2	2	2	0	1	1	4	0	454	0	454	1	454	.379553629941562	1.34915780359269	2.3889911357353	3
41042508	2008	41	1	86	3	2	1	1	0	3	0	10	4	26.6666666666667	3	1	1	2	2	0	1	1	3	0	912	0	912	1	912	-.408616200953897	.176068388696526	-.492282100308626	1
21110605	2005	21	1	88	3	2	1	1	0	1	0	11	4	26.6666666666667	3	2	1	2	2	0	1	1	3	0	0	0	0	1	584	-.408616200953897	.176068388696526	-.492282100308626	1
50045908	2008	50	1	89	3	2	1	1	0	3	0	11	4	26.6666666666667	3	2	2	1	2	0	1	1	3	1	1066	0	1066	1	3329	-1.06482629199407	-.340178485323008	-2.30317806820708	1
33273005	2005	33	1	90	3	2	1	1	0	3	0	12	4	26.6666666666667	3	2	2	2	2	0	1	1	4	1	3339	0	3339	1	4315	.379553629941562	1.34915780359269	2.3889911357353	3
41067102	2002	41	3	100	3	2	1	1	0	2	1	13	4	26.6666666666667	3	2	2	2	2	0	1	1	3	0	3302	0	3302	1	3660	-.208335792253931	.738555990780219	.577506684820689	2
34140005	2005	34	1	102	3	2	1	1	0	3	0	16	4	26.6666666666667	3	2	1	2	2	0	1	1	3	0	0	0	0	1	888	-.408616200953897	.176068388696526	-.492282100308626	1
37216808	2008	37	1	101	3	2	1	1	0	2	1	20	4	26.6666666666667	3	2	2	2	2	0	1	1	3	0	741	0	741	1	741	-.208335792253931	.738555990780219	.577506684820689	2
21053302	2002	21	3	74	2	1	2	1	1	2	1	8	1	26.643598615917	3	1	2	1	1	4	2	2	2	0	1069	1	2315	1	3673	.558139460276954	-4.18148984427912	-4.36022777835838	1
37244708	2008	37	1	100	3	2	2	2	0	3	0	8	1	26.6396717992434	3	2	2	2	2	0	1	1	3	0	805	0	805	1	805	-.208335792253931	.738555990780219	.577506684820689	2
42006308	2008	42	3	67	1	2	1	1	0	1	0	6	3	26.6389177939646	3	1	1	2	1	4	2	2	3	0	0	1	1003	0	1003	1.80223897351262	-3.05464115744712	-.737847359545318	1
51001908	2008	51	1	85	3	1	2	1	0	3	0	12	4	26.6389177939646	3	1	2	2	2	5	2	1	3	0	0	1	1124	1	2420	.246904301079441	.336055563526014	.862460003017138	3
42157805	2005	42	1	65	1	2	1	1	0	3	0	2	2	26.6349583828775	3	2	2	1	2	1	2	2	3	1	4767	0	4767	0	4767	.518560399257839	-1.80719000869856	-1.39770814041056	1
50049002	2002	50	1	75	2	1	2	2	0	3	0	8	1	26.6349583828775	3	2	2	1	2	6	3	1	3	1	1085	1	3356	1	4679	-.154346105327326	-1.14517933983142	-1.73327143181418	1
33009408	2008	33	2	90	3	2	1	1	0	3	0	8	1	26.6349583828775	3	2	2	2	2	0	1	1	3	0	2175	0	2175	1	2600	-.208335792253931	.738555990780219	.577506684820689	2
32468814	2014	32	2	68	1	1	1	1	0	3	0	7	3	26.609712545079	3	1	2	2	2	12	4	2	4	0	1267	0	1267	0	1267	2.87342050786022	-.922854574291278	3.86436769992472	3
32165202	2002	32	1	68	1	1	1	2	0	3	0	7	3	26.5731292517007	3	1	2	2	2	5	2	2	4	0	4436	0	4436	1	5359	1.96294032119347	-.117853719782869	3.29446106353182	3
31077302	2002	31	3	78	2	1	2	2	0	3	0	10	4	26.5731292517007	3	2	2	2	2	0	1	2	3	0	971	0	971	0	971	.919810805664606	-.325955105341133	1.19802329442076	3
32203502	2002	32	3	70	2	1	2	1	1	2	1	10	4	26.5731292517007	3	1	2	2	2	12	4	2	4	0	1065	0	1065	0	1065	2.87342050786022	-.922854574291278	3.86436769992472	3
31067202	2002	31	1	79	2	1	2	2	0	3	0	10	4	26.5731292517007	3	1	2	2	2	3	2	2	3	0	0	1	1062	0	6020	1.37505089899798	-.728455532595338	1.48297661261721	3
23076605	2005	23	3	100	3	2	2	2	0	3	0	10	4	26.5731292517007	3	2	2	2	1	0	1	1	3	0	0	0	0	1	118	.419132690960677	-1.02514203198787	-.573528502212519	1
32158502	2002	32	3	72	2	1	2	2	1	3	0	11	4	26.5731292517007	3	1	2	2	2	0	1	2	3	0	1064	0	1064	0	1064	.919810805664606	-.325955105341133	1.19802329442076	3
37248008	2008	37	1	86	3	1	2	2	0	3	0	10	4	26.5643447461629	3	2	2	2	2	0	1	1	3	1	2014	0	2014	1	2501	-.208335792253931	.738555990780219	.577506684820689	2
51135208	2008	51	1	84	3	1	2	1	0	2	1	10	4	26.5643447461629	3	1	2	1	1	3	2	1	3	1	2085	0	2085	1	3140	.0178822845539103	-2.5063769353453	-3.16925993704383	1
41244508	2008	41	1	91	3	1	2	1	0	3	0	16	4	26.5643447461629	3	2	2	1	2	12	4	1	2	0	507	0	507	1	507	-.286995434189448	-2.15828157989809	-3.25980256453234	1
21168805	2005	21	3	71	2	2	2	2	0	3	0	3	2	26.5625	3	1	2	2	2	0	1	2	2	0	2324	0	2324	0	2173	.331921383469113	-.936556918153602	-.613461156493856	1
44227608	2008	44	2	65	1	1	1	1	1	3	0	6	3	26.5625	3	1	2	1	2	6	3	1	2	0	0	1	2000	0	2000	-.74223552752282	-1.75578115264388	-3.54475588272879	1
37221708	2008	37	1	66	1	1	2	2	1	2	1	8	1	26.5625	3	1	2	2	2	6	3	2	4	0	3515	0	3515	0	3515	2.41818041452684	-.520354147037074	3.57941438172827	3
45109708	2008	45	2	65	1	2	1	1	0	2	1	10	4	26.5625	3	1	2	1	2	1	2	1	3	0	0	1	1069	0	3707	-.609586198660699	-.742678912577212	-2.01822475001063	1
32191402	2002	32	3	77	2	2	2	2	0	2	1	12	4	26.5625	3	2	2	2	2	0	1	2	3	1	1078	0	1078	1	2090	.919810805664606	-.325955105341133	1.19802329442076	3
37437614	2014	37	1	82	3	1	2	2	0	3	0	7	3	26.5337588296461	3	1	2	2	2	6	3	1	3	0	1233	0	1233	0	1233	.702144394412813	-.0664448637281904	1.14741332121359	3
35073002	2002	35	2	74	2	1	2	2	0	2	1	10	4	26.5337588296461	3	1	2	2	2	8	3	2	4	0	1098	0	1098	0	1098	2.41818041452684	-.520354147037074	3.57941438172827	3
51001508	2008	51	3	90	3	2	1	1	0	2	1	6	3	26.5239197530864	3	1	2	2	2	1	2	2	3	0	2129	0	2129	0	2129	1.37505089899798	-.728455532595338	1.48297661261721	3
32481014	2014	32	2	81	3	2	1	1	0	3	0	6	3	26.5239197530864	3	1	1	1	2	4	2	1	2	0	0	1	1261	0	1261	-1.39775602955616	-1.91576832747337	-4.89949798605455	1
45616005	2005	45	1	65	1	2	1	1	1	3	0	9	4	26.5239197530864	3	2	2	1	2	0	1	1	3	1	2236	0	4903	0	4903	-1.06482629199407	-.340178485323008	-2.30317806820708	1
51215105	2005	51	1	66	1	1	2	2	0	3	0	7	3	26.5021162137574	3	1	2	2	2	2	2	1	3	0	4784	0	4784	0	4784	.246904301079441	.336055563526014	.862460003017138	3
42053202	2002	42	1	68	1	2	1	1	0	3	0	8	1	26.5021162137574	3	1	2	2	2	0	1	1	3	0	4429	0	4429	0	4429	-.208335792253931	.738555990780219	.577506684820689	2
32169302	2002	32	1	65	1	2	1	1	0	3	0	6	3	26.4855397496689	3	1	2	1	2	0	1	1	2	1	3368	0	5863	0	5863	-1.65271571418956	-.950780298135476	-4.11466251912169	1
41008008	2008	41	1	83	3	2	1	1	0	3	0	10	4	26.4855397496689	3	2	2	2	2	0	1	1	3	0	1118	0	1118	1	1814	-.208335792253931	.738555990780219	.577506684820689	2
33260005	2005	33	2	99	3	1	2	2	0	3	0	8	1	26.4462809917355	3	2	2	2	2	0	1	2	5	0	0	1	1038	1	1435	2.09558965005559	.895248520283803	4.82099219624998	3
51028908	2008	51	1	100	3	2	1	1	0	3	0	7	3	26.4392887831317	3	2	2	2	2	0	1	1	3	0	1056	0	1056	1	1888	-.208335792253931	.738555990780219	.577506684820689	2
50057502	2002	50	1	67	1	1	2	2	0	3	0	12	4	26.4380708219837	3	1	2	2	2	3	2	1	4	1	1047	1	3277	0	4318	.834793723274934	.946657376338482	2.67394445393175	3
45417002	2002	45	2	68	1	1	1	2	0	2	1	8	1	26.4235698242833	3	1	2	2	2	7	3	2	3	0	1117	0	1117	0	1117	1.83029099233135	-1.13095595984954	1.76792993081365	3
21168105	2005	21	2	65	1	1	2	2	1	2	1	8	1	26.4235698242833	3	1	2	2	2	8	3	2	4	0	1122	0	1122	0	1122	2.41818041452684	-.520354147037074	3.57941438172827	3
50083205	2005	50	3	77	2	2	1	1	1	1	0	9	4	26.4071592742921	3	2	2	1	2	9	3	2	3	1	964	1	2106	0	2106	.973800492591211	-2.20969043595277	-1.11275482221411	1
21055702	2002	21	2	68	1	2	1	1	0	3	0	7	3	26.4023545706371	3	1	2	2	2	6	3	1	3	0	1066	0	1066	0	1066	.702144394412813	-.0664448637281904	1.14741332121359	3
51003808	2008	51	1	99	3	1	1	1	0	3	0	14	4	26.4023545706371	3	2	2	2	2	2	2	1	3	0	191	0	191	1	191	.246904301079441	.336055563526014	.862460003017138	3
33251705	2005	33	2	88	3	2	1	1	1	3	0	8	1	26.4003673094582	3	2	2	2	2	0	1	1	4	0	1108	0	1108	1	2735	.379553629941562	1.34915780359269	2.3889911357353	3
37416812	2012	37	1	62	1	1	1	2	0	3	0	8	1	26.3958034013833	3	1	2	2	2	12	4	2	3	0	1945	0	1945	0	1945	2.28553108566472	-1.53345638710375	2.0528832490101	3
51026708	2008	51	1	101	3	2	1	1	0	2	1	6	3	26.3888888888889	3	2	2	2	2	0	1	1	3	1	983	0	983	1	3394	-.208335792253931	.738555990780219	.577506684820689	2
37293008	2008	37	1	92	3	1	2	1	0	3	0	6	3	26.3702381435352	3	2	2	2	2	1	2	1	3	0	678	0	678	1	678	.246904301079441	.336055563526014	.862460003017138	3
37263508	2008	37	1	93	3	2	1	1	1	3	0	10	4	26.3702381435352	3	2	2	2	2	10	3	1	3	0	0	0	0	1	1199	.702144394412813	-.0664448637281904	1.14741332121359	3
31124505	2005	31	3	101	3	1	2	2	0	1	0	11	4	26.3702381435352	3	2	2	2	2	6	3	2	3	0	1137	0	1137	1	1822	1.83029099233135	-1.13095595984954	1.76792993081365	3
32174302	2002	32	1	65	1	1	2	2	0	1	0	7	3	26.3656030286641	3	1	2	2	2	12	4	2	3	0	1095	1	2219	0	5881	2.28553108566472	-1.53345638710375	2.0528832490101	3
13060705	2005	13	1	66	1	1	1	1	0	3	0	7	3	26.3656030286641	3	2	2	2	2	0	1	1	3	1	1113	1	3243	0	4819	-.208335792253931	.738555990780219	.577506684820689	2
31061502	2002	31	3	81	3	2	1	1	1	3	0	6	3	26.346494034401	3	2	1	2	2	5	2	1	3	1	1032	0	1032	1	1768	.0466238923794754	-.226432038557679	-.207328782112177	1
37000408	2008	37	1	82	3	1	2	2	0	3	0	8	1	26.346494034401	3	1	2	2	2	0	1	2	1	0	0	0	0	1	1596	-.255968038726381	-1.54715873096607	-2.42494560740847	1
13012908	2008	13	3	101	3	2	1	1	1	3	0	9	4	26.346494034401	3	2	2	2	2	0	1	1	3	0	1007	0	1007	1	1007	-.208335792253931	.738555990780219	.577506684820689	2
37329308	2008	37	3	100	3	2	1	1	1	3	0	10	4	26.3374485596708	3	2	2	2	2	0	1	1	3	0	1978	0	1978	0	1978	-.208335792253931	.738555990780219	.577506684820689	2
41046108	2008	41	1	85	3	2	1	1	0	3	0	8	1	26.3146353230121	3	2	2	2	2	0	1	1	3	0	2118	0	2118	0	2118	-.208335792253931	.738555990780219	.577506684820689	2
41009608	2008	41	1	84	3	2	1	1	0	3	0	12	4	26.3146353230121	3	2	2	2	2	0	1	1	4	0	2156	0	2156	0	2156	.379553629941562	1.34915780359269	2.3889911357353	3
37371809	2008	37	1	101	3	2	1	1	0	3	0	13	4	26.3146353230121	3	2	2	2	2	0	1	1	5	0	1086	0	1086	1	1086	.967443052137056	1.95975961640516	4.20047558664992	3
31128905	2005	31	3	102	3	2	1	1	0	3	0	5	2	26.2984878369494	3	1	1	2	2	8	3	1	3	0	0	0	0	1	868	.501863985712848	-.628932465811883	.0776245360842723	1
31057402	2002	31	3	76	2	2	1	1	1	3	0	10	4	26.2984878369494	3	2	2	2	1	5	2	2	4	0	2232	0	2232	0	2232	2.59040880440808	-1.88155174255096	2.14342587649861	3
37316908	2008	37	3	71	2	1	2	2	1	2	1	7	3	26.2975778546713	3	1	2	2	1	13	4	2	4	1	1076	0	1076	0	1076	3.50088899107483	-2.68655259705937	2.71333251289151	3
50053302	2002	50	1	65	1	1	2	2	0	3	0	9	4	26.2975778546713	3	1	2	1	2	6	3	1	3	1	3351	0	6008	0	6008	-.154346105327326	-1.14517933983142	-1.73327143181418	1
13073905	2005	13	1	65	1	1	2	2	0	2	1	10	4	26.2975778546713	3	1	2	2	2	4	2	1	3	0	1162	0	1162	0	1162	.246904301079441	.336055563526014	.862460003017138	3
41203408	2008	41	2	65	1	1	1	1	0	3	0	6	3	26.2595847484332	3	2	2	2	2	4	2	1	2	1	1293	0	3267	0	3267	-.340985121116053	-.274546249286454	-.949024447897475	1
51130802	2002	51	1	64	1	1	2	2	0	2	1	7	3	26.2595847484332	3	1	2	2	2	6	3	1	3	1	2339	1	5694	0	5694	.702144394412813	-.0664448637281904	1.14741332121359	3
41326012	2012	41	1	67	1	1	1	1	0	2	1	7	3	26.2595847484332	3	1	1	2	2	0	1	1	3	0	1999	0	1999	0	1999	-.408616200953897	.176068388696526	-.492282100308626	1
37251308	2008	37	1	89	3	1	1	1	0	3	0	9	4	26.2595847484332	3	1	2	2	2	0	1	1	3	0	309	0	309	1	309	-.208335792253931	.738555990780219	.577506684820689	2
51029908	2008	51	1	101	3	2	1	1	0	3	0	6	3	26.2451171875	3	2	2	2	2	1	2	1	3	0	789	0	789	1	789	.246904301079441	.336055563526014	.862460003017138	3
37350309	2008	37	2	65	1	1	2	2	0	2	1	7	3	26.2345679012346	3	1	1	2	2	6	3	1	4	1	3129	0	3129	0	3129	1.08975340790834	-.0183306529994149	1.88910898699889	3
37337808	2008	37	3	75	2	1	2	2	1	2	1	8	1	26.2345679012346	3	1	2	2	1	9	3	2	4	0	398	0	398	1	398	3.04564889774145	-2.28405216980516	2.42837919469506	3
32478414	2014	32	2	61	1	2	1	1	0	3	0	7	3	26.2335558041742	3	1	1	2	2	0	1	1	3	0	1266	0	1266	0	1266	-.408616200953897	.176068388696526	-.492282100308626	1
50046008	2008	50	2	94	3	2	1	2	0	3	0	8	1	26.2226847034339	3	2	2	2	2	0	1	1	3	0	579	0	579	1	579	-.208335792253931	.738555990780219	.577506684820689	2
37256708	2008	37	1	62	1	2	1	1	0	3	0	9	4	26.2226847034339	3	1	2	2	2	3	2	1	3	1	3621	0	3621	0	3621	.246904301079441	.336055563526014	.862460003017138	3
43304712	2012	43	1	99	3	1	1	1	0	3	0	10	4	26.2226847034339	3	2	2	2	2	0	1	1	4	0	1962	0	1962	0	1962	.379553629941562	1.34915780359269	2.3889911357353	3
37238408	2008	37	1	102	3	2	1	1	1	2	1	8	1	26.2222481207389	3	2	2	2	2	0	1	1	3	0	720	0	720	1	720	-.208335792253931	.738555990780219	.577506684820689	2
45807714	2014	45	2	101	3	2	1	2	0	3	0	10	4	26.2222481207389	3	2	2	2	2	0	1	1	3	0	0	0	0	1	307	-.208335792253931	.738555990780219	.577506684820689	2
51132902	2002	51	2	75	2	1	2	1	0	3	0	9	4	26.2222222222222	3	2	2	2	2	6	3	1	3	0	2371	1	3451	0	4393	.702144394412813	-.0664448637281904	1.14741332121359	3
37029102	2002	37	1	88	3	1	1	2	0	3	0	9	4	26.218820861678	3	1	2	2	2	0	1	1	3	0	3466	0	3466	1	3964	-.208335792253931	.738555990780219	.577506684820689	2
37057602	2002	37	2	66	1	1	1	1	0	3	0	11	4	26.218820861678	3	1	2	2	2	0	1	1	4	1	3436	0	4355	1	4742	.379553629941562	1.34915780359269	2.3889911357353	3
44209408	2008	44	2	70	2	2	1	1	0	3	0	6	3	26.171875	3	2	2	2	2	8	3	1	3	0	1265	1	2000	0	3539	.702144394412813	-.0664448637281904	1.14741332121359	3
51203005	2005	51	1	67	1	1	1	1	0	3	0	10	4	26.171875	3	1	2	1	2	0	1	2	3	1	1163	0	3314	0	3314	.0633203059244669	-1.40468958144436	-1.68266145860701	1
41204908	2008	41	1	86	3	1	2	1	0	3	0	10	4	26.171875	3	2	2	2	2	0	1	1	3	0	956	0	956	1	956	-.208335792253931	.738555990780219	.577506684820689	2
41228308	2008	41	1	91	3	1	2	2	0	3	0	12	4	26.171875	3	2	2	2	2	0	1	1	3	0	907	0	907	1	907	-.208335792253931	.738555990780219	.577506684820689	2
41090705	2005	41	1	95	3	2	1	1	0	3	0	6	3	26.1593341260404	3	2	2	2	2	0	1	1	3	0	0	0	0	1	823	-.208335792253931	.738555990780219	.577506684820689	2
41254208	2008	41	1	92	3	1	2	2	0	3	0	6	3	26.1593341260404	3	1	1	2	2	5	2	1	3	0	1031	0	1031	1	1031	.0466238923794754	-.226432038557679	-.207328782112177	1
32081908	2008	32	1	104	3	2	1	1	0	3	0	7	3	26.1593341260404	3	2	2	2	2	9	3	1	3	0	354	0	354	1	354	.702144394412813	-.0664448637281904	1.14741332121359	3
43053202	2002	43	1	78	2	2	1	1	0	3	0	8	1	26.1593341260404	3	2	2	2	2	0	1	1	3	1	2244	0	3368	0	3368	-.208335792253931	.738555990780219	.577506684820689	2
32336105	2005	32	2	89	3	2	2	2	0	3	0	9	4	26.1593341260404	3	1	2	2	2	0	1	1	3	1	1288	0	1288	1	1593	-.208335792253931	.738555990780219	.577506684820689	2
36009108	2008	36	1	95	3	2	1	1	0	3	0	10	4	26.1593341260404	3	2	1	1	2	0	1	1	3	0	185	0	185	1	185	-1.26510670069404	-.902666087406701	-3.37296685333639	1
37369409	2008	37	1	100	3	2	1	1	1	2	1	12	4	26.1593341260404	3	2	2	2	2	0	1	1	3	0	483	0	483	1	483	-.208335792253931	.738555990780219	.577506684820689	2
32180702	2002	32	2	71	2	1	1	1	1	2	1	8	1	26.1492768595041	3	1	2	2	2	9	3	2	4	0	1127	0	1127	0	1127	2.41818041452684	-.520354147037074	3.57941438172827	3
44112702	2002	44	1	68	1	2	1	1	0	2	1	7	3	26.1426884803508	3	1	2	1	2	0	1	1	2	1	1021	1	5876	0	5876	-1.65271571418956	-.950780298135476	-4.11466251912169	1
32168502	2002	32	1	69	1	2	1	2	0	3	0	8	1	26.1426884803508	3	1	2	2	2	0	1	1	3	1	3383	1	4461	1	5734	-.208335792253931	.738555990780219	.577506684820689	2
21067602	2002	21	3	65	1	2	1	1	1	2	1	8	1	26.1426884803508	3	1	2	1	2	5	2	1	3	1	2191	0	3273	1	3714	-.609586198660699	-.742678912577212	-2.01822475001063	1
41034408	2008	41	2	90	3	2	1	1	0	3	0	8	1	26.1249493266069	3	2	2	2	2	0	1	1	3	0	1119	0	1119	1	1924	-.208335792253931	.738555990780219	.577506684820689	2
23047602	2002	23	1	65	1	1	2	2	0	3	0	8	1	26.1224489795918	3	1	2	2	2	4	2	1	3	0	1040	0	1040	0	1040	.246904301079441	.336055563526014	.862460003017138	3
32321905	2005	32	2	68	1	1	1	1	1	2	1	9	4	26.1224489795918	3	1	2	2	2	12	4	2	3	0	1004	0	1004	0	1004	2.28553108566472	-1.53345638710375	2.0528832490101	3
11061105	2005	11	3	89	3	1	1	1	1	1	0	12	4	26.1224489795918	3	2	1	2	1	6	3	2	4	0	0	0	0	1	472	2.84536848904149	-2.84653977188885	1.35859040956574	3
43039308	2008	43	1	101	3	1	1	1	0	3	0	12	4	26.1224489795918	3	2	2	2	2	2	2	2	5	0	740	0	740	1	740	2.55082974338897	.492748093029599	5.10594551444643	3
50108105	2005	50	2	67	1	1	2	2	1	2	1	8	1	26.1065622404177	3	1	2	2	2	6	3	2	3	0	2259	1	3294	0	3294	1.83029099233135	-1.13095595984954	1.76792993081365	3
41067902	2002	41	3	66	1	2	1	1	0	2	1	6	3	26.078971533517	3	1	2	1	2	6	3	2	3	0	0	1	1016	0	4308	.973800492591211	-2.20969043595277	-1.11275482221411	1
37404612	2012	37	3	77	2	1	1	2	0	2	1	7	3	26.078971533517	3	2	2	2	1	7	3	2	3	0	1957	0	1957	0	1957	2.45775947554596	-2.89465398261763	.616894743780447	2
32200508	2008	32	1	65	1	1	1	1	0	3	0	9	4	26.078971533517	3	1	2	2	2	10	3	1	3	1	3607	0	3607	0	3607	.702144394412813	-.0664448637281904	1.14741332121359	3
51029508	2008	51	1	101	3	2	1	1	0	3	0	4	2	26.0400520801042	3	2	2	2	2	2	2	1	3	0	438	0	438	1	438	.246904301079441	.336055563526014	.862460003017138	3
37406712	2012	37	1	61	1	1	2	2	0	3	0	5	2	26.0374939913475	3	1	2	2	2	13	4	1	3	1	1960	0	1960	0	1960	1.15738448774619	-.468945290982395	1.43236663941004	3
21110505	2005	21	3	86	3	2	2	2	0	2	1	6	3	26.0374939913475	3	2	2	2	1	0	1	1	3	0	1101	0	1101	0	1101	.419132690960677	-1.02514203198787	-.573528502212519	1
51160502	2002	51	2	81	3	1	2	2	0	2	1	8	1	26.0374939913475	3	2	2	2	2	8	3	2	4	0	4386	0	4386	1	5496	2.41818041452684	-.520354147037074	3.57941438172827	3
45432602	2002	45	1	66	1	2	1	2	0	3	0	8	1	26.0374939913475	3	1	2	2	2	0	1	1	4	0	4433	0	4433	0	4433	.379553629941562	1.34915780359269	2.3889911357353	3
31102605	2005	31	3	97	3	1	1	1	0	3	0	8	1	26.0374939913475	3	1	2	2	2	8	3	2	3	0	0	0	0	1	60	1.83029099233135	-1.13095595984954	1.76792993081365	3
45038808	2008	45	1	102	3	2	1	1	0	3	0	8	1	26.0374939913475	3	2	2	1	2	0	1	1	3	0	114	0	114	1	114	-1.06482629199407	-.340178485323008	-2.30317806820708	1
41252908	2008	41	1	67	1	2	1	2	0	3	0	8	1	26.0374939913475	3	2	2	2	2	2	2	1	3	0	0	1	1264	0	1264	.246904301079441	.336055563526014	.862460003017138	3
22004608	2008	22	3	102	3	1	1	1	0	1	0	8	1	26.0374939913475	3	2	1	2	2	3	2	2	3	0	151	0	151	1	151	1.17477049029801	-1.29094313467903	.41318782748789	1
43216508	2008	43	1	82	3	2	1	1	0	3	0	10	4	26.0374939913475	3	2	2	1	2	0	1	1	2	0	3289	0	3289	0	3289	-1.65271571418956	-.950780298135476	-4.11466251912169	1
41316012	2012	41	1	69	1	1	1	1	0	2	1	10	4	26.0374939913475	3	1	2	2	2	9	3	2	4	1	817	1	1991	0	1991	2.41818041452684	-.520354147037074	3.57941438172827	3
11063005	2005	11	3	93	3	2	1	1	1	3	0	12	4	26.0374939913475	3	2	2	2	2	0	1	1	3	0	3130	0	3130	0	3130	-.208335792253931	.738555990780219	.577506684820689	2
37307208	2008	37	3	98	3	2	1	2	0	2	1	14	4	26.0374939913475	3	2	1	2	2	0	1	1	4	0	0	1	1079	1	1518	.179273221241597	.786670201508994	1.31920235060599	3
41068102	2002	41	3	77	2	1	2	2	1	2	1	5	2	26.0275824770146	3	1	2	2	2	4	2	2	3	0	2124	0	2124	0	2124	1.37505089899798	-.728455532595338	1.48297661261721	3
32485214	2014	32	1	67	1	1	2	2	1	3	0	8	1	26.0275824770146	3	1	2	2	2	9	3	2	4	1	1287	0	1287	0	1287	2.41818041452684	-.520354147037074	3.57941438172827	3
12005408	2008	12	3	67	1	2	1	1	1	3	0	5	2	26.0261748958953	3	2	2	2	2	13	4	2	5	1	1105	0	3683	0	3683	3.46130993005571	-.31225276147881	5.67585215083933	3
34094802	2002	34	2	69	1	2	1	1	0	3	0	7	3	26.0261748958953	3	1	2	2	2	0	1	1	2	0	2213	0	2213	1	2264	-.796225214449425	.12795417796775	-1.23397776609392	1
46001108	2008	46	2	98	3	2	2	1	0	2	1	8	1	26.0261748958953	3	2	2	1	2	0	1	1	2	0	854	0	854	1	854	-1.65271571418956	-.950780298135476	-4.11466251912169	1
37432114	2014	37	1	74	2	1	1	1	0	3	0	8	1	26.0261748958953	3	2	2	1	2	6	3	1	2	1	1257	0	1257	0	1257	-.74223552752282	-1.75578115264388	-3.54475588272879	1
22036702	2002	22	1	77	2	1	1	1	0	3	0	10	4	26.0261748958953	3	1	2	1	2	3	2	1	2	1	4400	0	4400	0	4400	-1.19747562085619	-1.35328072538968	-3.82970920092524	1
21012908	2008	21	1	66	1	1	1	1	0	3	0	10	4	26.0261748958953	3	1	1	2	2	12	4	1	4	1	1080	1	3776	0	3776	1.54499350124171	-.420831080253619	2.17406230519533	3
51254105	2005	51	2	86	3	2	1	1	1	3	0	6	3	26.0226442658875	3	2	2	2	2	3	2	2	3	0	3287	0	3287	0	3287	1.37505089899798	-.728455532595338	1.48297661261721	3
41001208	2008	41	3	92	3	2	2	2	0	1	0	6	3	26.0204081632653	3	2	1	1	2	0	1	1	2	0	505	0	505	1	505	-1.85299612288953	-1.51326790021917	-5.184451304251	1
42034702	2002	42	2	82	3	1	2	2	0	3	0	2	2	25.9909031838856	3	2	2	1	2	0	1	1	3	0	2244	0	2244	0	2244	-1.06482629199407	-.340178485323008	-2.30317806820708	1
12018302	2002	12	3	74	2	2	2	1	0	2	1	5	2	25.9695290858726	3	1	2	2	2	0	1	1	3	1	1135	0	2308	0	2308	-.208335792253931	.738555990780219	.577506684820689	2
45418302	2002	45	2	76	2	2	1	1	0	3	0	6	3	25.9695290858726	3	2	2	1	2	7	3	2	2	0	4355	0	4355	1	5463	.385911070395718	-2.82029224876524	-2.92423927312872	1
44092502	2002	44	1	80	3	2	1	1	1	2	1	7	3	25.9695290858726	3	1	1	2	2	0	1	1	3	0	1061	0	1061	1	1987	-.408616200953897	.176068388696526	-.492282100308626	1
50111605	2005	50	3	66	1	2	1	1	0	2	1	7	3	25.9695290858726	3	2	2	2	1	0	1	1	3	0	4816	0	4816	0	4816	.419132690960677	-1.02514203198787	-.573528502212519	1
41071202	2002	41	1	69	1	2	1	1	0	3	0	8	1	25.9695290858726	3	1	2	2	2	0	1	1	3	0	2171	0	2171	1	3797	-.208335792253931	.738555990780219	.577506684820689	2
32477514	2014	32	1	72	2	1	2	1	1	3	0	8	1	25.9695290858726	3	1	2	2	2	9	3	1	4	1	1263	0	1263	0	1263	1.29003381660831	.544156949084278	2.9588977721282	3
32004102	2002	32	3	78	2	2	1	1	1	2	1	9	4	25.9695290858726	3	1	2	2	2	6	3	2	3	0	1036	1	2182	0	4446	1.83029099233135	-1.13095595984954	1.76792993081365	3
37008308	2008	37	1	85	3	1	2	2	0	2	1	9	4	25.9695290858726	3	1	2	1	2	0	1	1	3	0	1233	0	1233	1	1655	-1.06482629199407	-.340178485323008	-2.30317806820708	1
37032908	2008	37	1	102	3	2	1	1	0	2	1	10	4	25.9695290858726	3	2	2	2	2	0	1	1	2	0	1180	0	1180	1	2036	-.796225214449425	.12795417796775	-1.23397776609392	1
31126005	2005	31	3	101	3	1	2	2	0	2	1	6	3	25.9645421720962	3	2	2	2	2	0	1	2	3	0	0	0	0	1	1036	.919810805664606	-.325955105341133	1.19802329442076	3
22080205	2005	22	3	65	1	2	2	2	1	2	1	7	3	25.9645421720962	3	2	2	2	2	6	3	2	4	0	2238	0	2238	0	2238	2.41818041452684	-.520354147037074	3.57941438172827	3
23076505	2005	23	3	66	1	2	1	1	0	2	1	8	1	25.9645421720962	3	1	2	1	2	5	2	1	3	1	2309	1	3325	0	4806	-.609586198660699	-.742678912577212	-2.01822475001063	1
31082602	2002	31	1	67	1	1	2	2	0	3	0	6	3	25.9515570934256	3	1	2	2	2	3	2	1	3	0	2210	0	2210	1	2892	.246904301079441	.336055563526014	.862460003017138	3
31085502	2002	31	3	68	1	1	1	1	1	3	0	6	3	25.9515570934256	3	1	1	2	2	16	4	2	3	0	1144	0	1144	0	1144	2.08525067696476	-2.09594398918744	.983094463880789	3
37257408	2008	37	1	82	3	1	2	2	0	3	0	6	3	25.9515570934256	3	1	2	1	2	6	3	1	2	0	753	0	753	1	753	-.74223552752282	-1.75578115264388	-3.54475588272879	1
35000808	2008	35	3	65	1	1	1	1	0	2	1	6	3	25.9515570934256	3	1	2	2	1	12	4	2	3	0	3682	0	3682	0	3682	2.91299956887933	-3.29715440987183	.901848061976896	3
33260205	2005	33	3	90	3	1	1	1	0	3	0	7	3	25.9515570934256	3	2	2	2	2	0	1	1	3	0	1039	0	1039	1	2151	-.208335792253931	.738555990780219	.577506684820689	2
23050805	2005	23	3	90	3	1	1	1	1	1	0	7	3	25.9515570934256	3	2	2	2	2	2	2	2	4	1	2311	0	2311	0	2311	1.96294032119347	-.117853719782869	3.29446106353182	3
41303712	2012	41	1	67	1	1	1	1	0	3	0	7	3	25.9515570934256	3	2	1	1	2	3	2	1	1	1	824	0	1998	0	1998	-1.98564545175165	-2.52637014028584	-6.71098243696917	1
32481814	2014	32	1	75	2	1	2	2	1	3	0	7	3	25.9515570934256	3	1	2	2	2	0	1	1	3	1	1289	0	1289	0	1289	-.208335792253931	.738555990780219	.577506684820689	2
32179802	2002	32	2	70	2	1	2	1	0	2	1	8	1	25.9515570934256	3	1	2	2	2	10	3	2	3	0	0	1	1072	0	1072	1.83029099233135	-1.13095595984954	1.76792993081365	3
13054302	2002	13	1	65	1	2	1	1	0	3	0	8	1	25.9515570934256	3	1	2	2	2	0	1	1	4	0	1110	0	1110	0	1110	.379553629941562	1.34915780359269	2.3889911357353	3
37452014	2014	37	2	88	3	1	1	2	1	3	0	8	1	25.9515570934256	3	1	2	2	2	1	2	1	3	1	1239	0	1239	0	1239	.246904301079441	.336055563526014	.862460003017138	3
41033608	2008	41	2	85	3	1	1	1	0	3	0	10	4	25.9515570934256	3	2	2	2	2	0	1	1	2	0	96	0	96	1	96	-.796225214449425	.12795417796775	-1.23397776609392	1
31131605	2005	31	3	101	3	1	2	2	0	3	0	12	4	25.9515570934256	3	2	2	2	2	6	3	2	3	0	0	0	0	1	687	1.83029099233135	-1.13095595984954	1.76792993081365	3
41062302	2002	41	1	80	3	2	1	1	0	3	0	6	3	25.9181378062497	3	2	2	2	2	0	1	1	3	0	5892	0	5892	0	5892	-.208335792253931	.738555990780219	.577506684820689	2
43308212	2012	43	1	88	3	2	1	1	0	3	0	8	1	25.9181378062497	3	2	2	2	2	0	1	1	3	1	1946	0	1946	0	1946	-.208335792253931	.738555990780219	.577506684820689	2
32455612	2012	32	1	79	2	2	1	2	0	3	0	8	1	25.9181378062497	3	2	2	2	2	0	1	1	3	1	717	0	1973	0	1973	-.208335792253931	.738555990780219	.577506684820689	2
41320512	2012	41	1	82	3	2	1	1	0	3	0	5	2	25.9151279559443	3	2	2	2	2	0	1	1	3	0	0	0	0	1	324	-.208335792253931	.738555990780219	.577506684820689	2
31120805	2005	31	3	65	1	2	2	2	1	2	1	6	3	25.9106843468983	3	2	2	2	1	6	3	2	5	1	1207	0	1207	0	1207	3.63353831993695	-1.67345035699269	4.23986364560967	3
32319905	2005	32	1	78	2	2	1	1	0	3	0	9	4	25.9106843468983	3	2	2	2	2	2	2	1	4	0	0	1	1050	0	3223	.834793723274934	.946657376338482	2.67394445393175	3
51193602	2002	51	1	65	1	2	1	1	0	2	1	4	2	25.887573964497	3	1	2	2	2	0	1	1	3	1	1027	1	3354	1	3930	-.208335792253931	.738555990780219	.577506684820689	2
51135808	2008	51	1	105	3	2	2	1	0	3	0	3	2	25.8785777133689	3	2	2	2	2	0	1	1	3	0	263	0	263	1	263	-.208335792253931	.738555990780219	.577506684820689	2
51217105	2005	51	1	104	3	2	2	2	0	1	0	10	4	25.8785777133689	3	2	2	1	2	0	1	1	2	0	1206	0	1206	1	1550	-1.65271571418956	-.950780298135476	-4.11466251912169	1
45465302	2002	45	3	70	2	1	1	1	0	2	1	7	3	25.8645124716553	3	1	2	2	2	5	2	2	3	0	2230	0	2230	1	3313	1.37505089899798	-.728455532595338	1.48297661261721	3
33032608	2008	33	2	91	3	1	2	2	0	2	1	9	4	25.8477682188187	3	2	2	2	2	5	2	1	3	0	0	1	1068	1	1750	.246904301079441	.336055563526014	.862460003017138	3
31088002	2002	31	3	72	2	1	1	1	1	2	1	7	3	25.8264462809917	3	2	2	2	2	11	3	2	3	0	1051	0	1051	0	1051	1.83029099233135	-1.13095595984954	1.76792993081365	3
37377309	2008	37	1	70	2	1	2	2	1	2	1	7	3	25.8264462809917	3	1	2	2	2	9	3	2	4	0	1181	0	1181	0	1181	2.41818041452684	-.520354147037074	3.57941438172827	3
41318012	2012	41	1	65	1	1	1	1	0	3	0	8	1	25.8264462809917	3	1	2	2	2	0	1	1	4	0	1984	0	1984	0	1984	.379553629941562	1.34915780359269	2.3889911357353	3
32195702	2002	32	1	67	1	1	1	1	0	3	0	10	4	25.8264462809917	3	1	2	2	2	0	1	1	3	1	2264	0	3332	0	3332	-.208335792253931	.738555990780219	.577506684820689	2
41227308	2008	41	1	68	1	1	2	2	0	2	1	10	4	25.8264462809917	3	1	1	2	2	6	3	1	3	1	1259	1	2083	0	3256	.501863985712848	-.628932465811883	.0776245360842723	1
37152305	2005	37	1	101	3	2	1	1	0	3	0	9	4	25.8264462809917	3	2	2	2	2	0	1	1	3	1	1068	0	2275	1	2831	-.208335792253931	.738555990780219	.577506684820689	2
45624605	2005	45	2	94	3	2	1	1	0	3	0	11	4	25.8264462809917	3	2	2	2	2	0	1	1	3	0	1113	0	1113	1	1703	-.208335792253931	.738555990780219	.577506684820689	2
50109705	2005	50	1	104	3	2	1	1	0	3	0	12	4	25.8264462809917	3	2	2	2	2	0	1	1	2	0	1185	0	1185	1	1985	-.796225214449425	.12795417796775	-1.23397776609392	1
45714105	2005	45	1	100	3	2	1	1	1	3	0	12	4	25.8264462809917	3	2	2	2	2	0	1	1	3	0	1144	0	1144	1	1652	-.208335792253931	.738555990780219	.577506684820689	2
32439312	2012	32	1	75	2	1	2	2	0	3	0	9	4	25.8166302126286	3	1	1	2	2	0	1	1	3	1	690	0	690	0	690	-.408616200953897	.176068388696526	-.492282100308626	1
33287105	2005	33	1	74	2	2	1	1	0	3	0	6	3	25.8064516129032	3	1	2	2	2	0	1	1	3	1	1039	0	1039	1	2073	-.208335792253931	.738555990780219	.577506684820689	2
37064002	2002	37	1	65	1	1	2	2	0	3	0	9	4	25.8064516129032	3	1	2	2	2	4	2	1	3	0	1095	0	1095	1	2145	.246904301079441	.336055563526014	.862460003017138	3
36028902	2002	36	1	68	1	2	1	2	0	3	0	3	2	25.802214299118	3	1	2	2	2	0	1	1	3	0	5823	0	5823	0	5823	-.208335792253931	.738555990780219	.577506684820689	2
37380409	2008	37	2	87	3	2	1	1	0	3	0	7	3	25.802214299118	3	1	2	2	2	0	1	1	3	0	1180	0	1180	0	1180	-.208335792253931	.738555990780219	.577506684820689	2
37076302	2002	37	1	67	1	2	1	1	0	3	0	10	4	25.802214299118	3	1	2	2	2	0	1	1	3	0	6045	0	6045	0	6045	-.208335792253931	.738555990780219	.577506684820689	2
37044608	2008	37	3	98	3	2	1	1	0	3	0	10	4	25.802214299118	3	2	2	2	2	0	1	1	3	0	510	0	510	1	510	-.208335792253931	.738555990780219	.577506684820689	2
46093112	2012	46	1	100	3	2	1	1	0	3	0	9	4	25.7887517146776	3	2	2	2	2	0	1	1	3	0	789	0	789	0	789	-.208335792253931	.738555990780219	.577506684820689	2
41243008	2008	41	1	100	3	1	1	2	0	3	0	13	4	25.7885340210276	3	2	1	2	2	0	1	1	3	0	1258	0	1258	1	1890	-.408616200953897	.176068388696526	-.492282100308626	1
32370005	2005	32	2	66	1	2	1	1	1	3	0	7	3	25.78125	3	1	2	2	1	12	4	2	4	0	2199	0	2199	0	2199	3.50088899107483	-2.68655259705937	2.71333251289151	3
22085605	2005	22	3	100	3	2	1	1	0	2	1	8	1	25.78125	3	2	2	2	2	0	1	1	5	0	0	0	0	1	143	.967443052137056	1.95975961640516	4.20047558664992	3
37224008	2008	37	2	62	1	1	1	1	0	2	1	8	1	25.78125	3	1	2	2	2	8	3	1	3	0	3611	0	3611	0	3611	.702144394412813	-.0664448637281904	1.14741332121359	3
51133208	2008	51	1	93	3	1	2	2	0	3	0	10	4	25.78125	3	2	2	2	2	3	2	1	3	0	1106	0	1106	1	1531	.246904301079441	.336055563526014	.862460003017138	3
11038202	2002	11	3	67	1	2	1	1	0	2	1	6	3	25.7777777777778	3	2	1	2	1	2	2	2	3	0	0	1	1114	0	2392	1.80223897351262	-3.05464115744712	-.737847359545318	1
41072502	2002	41	1	66	1	2	1	1	0	2	1	8	1	25.7777777777778	3	1	2	2	2	0	1	1	3	1	970	0	2137	1	2393	-.208335792253931	.738555990780219	.577506684820689	2
37228008	2008	37	2	66	1	2	1	1	1	2	1	8	1	25.7777777777778	3	1	2	2	1	11	3	2	3	1	1085	1	2018	0	3654	2.45775947554596	-2.89465398261763	.616894743780447	2
31081002	2002	31	1	69	1	2	1	1	0	3	0	10	4	25.7777777777778	3	1	2	1	2	0	1	1	2	1	1050	1	2210	0	3206	-1.65271571418956	-.950780298135476	-4.11466251912169	1
32016608	2008	32	3	95	3	1	1	1	1	3	0	10	4	25.7210322145387	3	2	2	2	2	3	2	2	3	0	964	0	964	1	1369	1.37505089899798	-.728455532595338	1.48297661261721	3
41118305	2005	41	3	84	3	2	1	1	1	2	1	12	4	25.7210322145387	3	2	2	2	2	0	1	2	3	0	1190	1	2342	1	2577	.919810805664606	-.325955105341133	1.19802329442076	3
33289005	2005	33	1	74	2	2	1	1	0	3	0	5	2	25.7116620752984	3	2	2	2	2	0	1	1	3	0	2145	0	2145	0	2145	-.208335792253931	.738555990780219	.577506684820689	2
32229902	2002	32	1	69	1	2	1	1	0	3	0	6	3	25.7116620752984	3	2	1	2	2	0	1	1	3	1	1097	1	3330	1	5331	-.408616200953897	.176068388696526	-.492282100308626	1
37233508	2008	37	1	62	1	1	2	2	0	3	0	7	3	25.7116620752984	3	1	2	2	2	6	3	1	3	1	1057	0	3478	0	3478	.702144394412813	-.0664448637281904	1.14741332121359	3
51210705	2005	51	3	101	3	1	2	2	0	2	1	8	1	25.7116620752984	3	2	2	2	2	8	3	2	4	0	2277	0	2277	0	1121	2.41818041452684	-.520354147037074	3.57941438172827	3
22061505	2005	22	3	65	1	1	1	1	0	2	1	8	1	25.7116620752984	3	1	2	2	1	6	3	2	3	1	1139	0	1139	0	1139	2.45775947554596	-2.89465398261763	.616894743780447	2
41214408	2008	41	1	81	3	1	2	1	0	2	1	8	1	25.7116620752984	3	2	2	2	2	0	1	1	3	0	3255	0	3255	0	3255	-.208335792253931	.738555990780219	.577506684820689	2
37251808	2008	37	2	90	3	1	1	2	0	3	0	8	1	25.7116620752984	3	1	2	2	2	2	2	1	3	0	1056	0	1056	1	1807	.246904301079441	.336055563526014	.862460003017138	3
37380909	2008	37	1	68	1	1	2	1	0	3	0	8	1	25.7116620752984	3	1	1	2	2	6	3	1	3	1	1861	0	3130	0	3130	.501863985712848	-.628932465811883	.0776245360842723	1
13003708	2008	13	1	66	1	2	1	1	0	3	0	8	1	25.7116620752984	3	1	2	2	2	17	4	1	4	0	2111	0	2111	0	2111	1.74527390994168	.141656521830073	3.24385109032465	3
42301612	2012	42	1	64	1	1	2	1	1	3	0	8	1	25.7116620752984	3	1	2	2	1	7	3	1	3	0	1974	0	1974	0	1974	1.32961287762742	-1.83014288649628	-.00362186581962076	1
32187702	2002	32	2	72	2	1	2	2	1	2	1	9	4	25.7116620752984	3	1	2	2	2	4	2	2	4	1	1071	1	5887	0	5887	1.96294032119347	-.117853719782869	3.29446106353182	3
41058102	2002	41	1	69	1	1	1	1	0	3	0	10	4	25.7116620752984	3	1	2	2	2	0	1	1	3	1	3340	0	4368	0	4368	-.208335792253931	.738555990780219	.577506684820689	2
22070505	2005	22	3	76	2	1	1	1	0	2	1	10	4	25.7116620752984	3	2	2	1	2	5	2	2	3	0	985	0	985	0	985	.518560399257839	-1.80719000869856	-1.39770814041056	1
41312712	2012	41	1	86	3	2	1	1	0	3	0	10	4	25.7116620752984	3	2	2	2	2	0	1	1	3	0	0	0	0	1	521	-.208335792253931	.738555990780219	.577506684820689	2
41327212	2012	41	1	63	1	1	2	1	0	3	0	10	4	25.7116620752984	3	1	2	2	2	0	1	1	3	1	2011	0	2011	0	2011	-.208335792253931	.738555990780219	.577506684820689	2
45622305	2005	45	2	92	3	1	1	1	0	3	0	14	4	25.7116620752984	3	2	2	1	2	0	1	1	2	0	1181	0	1181	1	1457	-1.65271571418956	-.950780298135476	-4.11466251912169	1
11010508	2008	11	3	65	1	2	1	1	1	2	1	6	3	25.711008267078	3	1	2	2	2	6	3	1	3	1	2039	0	2039	0	2039	.702144394412813	-.0664448637281904	1.14741332121359	3
43202508	2008	43	1	87	3	1	2	2	0	3	0	8	1	25.711008267078	3	1	2	2	2	5	2	1	4	0	693	0	693	1	1094	.834793723274934	.946657376338482	2.67394445393175	3
44504008	2008	44	3	77	2	1	2	1	0	3	0	9	4	25.711008267078	3	1	2	2	2	6	3	1	4	0	1354	0	1354	0	1354	1.29003381660831	.544156949084278	2.9588977721282	3
45442402	2002	45	2	70	2	1	2	1	0	3	0	10	4	25.711008267078	3	1	2	2	2	2	2	1	3	1	3342	0	4382	1	5674	.246904301079441	.336055563526014	.862460003017138	3
41041508	2008	41	1	87	3	1	1	1	0	3	0	12	4	25.711008267078	3	2	2	1	2	0	1	1	3	0	148	0	148	1	148	-1.06482629199407	-.340178485323008	-2.30317806820708	1
37213408	2008	37	1	71	2	1	2	1	0	3	0	12	4	25.711008267078	3	1	2	2	2	0	1	1	3	0	3495	0	3495	0	3495	-.208335792253931	.738555990780219	.577506684820689	2
51018708	2008	51	1	102	3	2	1	1	0	3	0	6	3	25.6944444444444	3	2	2	2	2	0	1	1	3	0	26	0	26	1	26	-.208335792253931	.738555990780219	.577506684820689	2
61008302	2002	61	1	84	3	2	1	1	0	3	0	8	1	25.6944444444444	3	1	2	1	2	0	1	1	3	0	2297	0	2297	1	2862	-1.06482629199407	-.340178485323008	-2.30317806820708	1
50052008	2008	50	1	105	3	2	1	2	0	3	0	8	1	25.6944444444444	3	2	2	2	2	0	1	1	3	0	1053	0	1053	1	1417	-.208335792253931	.738555990780219	.577506684820689	2
37402012	2012	37	1	72	2	1	2	2	0	2	1	8	1	25.6895619253651	3	1	2	2	2	5	2	1	3	0	1959	0	1959	0	1959	.246904301079441	.336055563526014	.862460003017138	3
41311012	2012	41	1	72	2	1	1	1	0	2	1	6	3	25.6837098692033	3	1	2	2	2	3	2	1	3	0	0	1	818	0	1999	.246904301079441	.336055563526014	.862460003017138	3
34112805	2005	34	2	92	3	1	1	1	0	3	0	8	1	25.6837098692033	3	2	2	2	2	0	1	1	3	1	1125	0	1125	1	1574	-.208335792253931	.738555990780219	.577506684820689	2
32288502	2002	32	1	66	1	2	1	1	0	3	0	8	1	25.6526331673457	3	1	2	2	2	0	1	1	3	1	2241	0	3353	0	3353	-.208335792253931	.738555990780219	.577506684820689	2
37220308	2008	37	1	73	2	1	1	2	0	3	0	5	2	25.6489176156766	3	1	2	1	2	9	3	1	3	0	975	0	975	1	975	-.154346105327326	-1.14517933983142	-1.73327143181418	1
32205902	2002	32	1	78	2	1	2	2	0	3	0	7	3	25.6489176156766	3	1	1	2	2	0	1	1	4	0	2204	1	3352	0	5899	.179273221241597	.786670201508994	1.31920235060599	3
37287508	2008	37	1	66	1	1	2	2	0	3	0	7	3	25.6489176156766	3	1	2	2	2	8	3	1	3	1	1054	0	3446	0	3446	.702144394412813	-.0664448637281904	1.14741332121359	3
41349612	2012	41	1	67	1	1	1	1	0	2	1	7	3	25.6489176156766	3	1	2	2	2	10	3	1	3	1	824	0	1998	0	1998	.702144394412813	-.0664448637281904	1.14741332121359	3
50108005	2005	50	1	100	3	2	1	1	0	3	0	7	3	25.6395314958336	3	2	2	2	2	0	1	1	4	0	1212	0	1212	1	1854	.379553629941562	1.34915780359269	2.3889911357353	3
51164402	2002	51	2	67	1	1	2	2	0	3	0	7	3	25.6369171607114	3	1	2	2	2	2	2	2	4	1	3410	0	3410	1	3817	1.96294032119347	-.117853719782869	3.29446106353182	3
32001008	2008	32	3	67	1	2	1	1	0	2	1	8	1	25.6369171607114	3	1	2	2	2	3	2	2	3	1	2258	1	3708	0	3708	1.37505089899798	-.728455532595338	1.48297661261721	3
34127908	2008	34	1	100	3	2	2	1	0	3	0	7	3	25.634765625	3	2	2	1	2	0	1	1	2	0	528	0	528	1	528	-1.65271571418956	-.950780298135476	-4.11466251912169	1
35000408	2008	35	1	65	1	1	1	2	0	2	1	4	2	25.6311674996796	3	2	2	2	2	0	1	1	3	0	3688	0	3688	0	3688	-.208335792253931	.738555990780219	.577506684820689	2
32169908	2008	32	1	92	3	1	2	2	0	3	0	4	2	25.6311674996796	3	1	2	2	2	3	2	1	3	0	940	0	940	1	747	.246904301079441	.336055563526014	.862460003017138	3
51065702	2002	51	1	93	3	1	2	2	0	3	0	6	3	25.6311674996796	3	2	2	2	2	0	1	1	3	1	1047	0	1047	1	1808	-.208335792253931	.738555990780219	.577506684820689	2
21086302	2002	21	1	94	3	2	1	2	1	2	1	6	3	25.6311674996796	3	2	1	2	2	0	1	1	4	0	1175	0	1175	1	2032	.179273221241597	.786670201508994	1.31920235060599	3
37331308	2008	37	3	91	3	1	1	1	0	3	0	6	3	25.6311674996796	3	2	2	2	2	0	1	1	3	0	407	0	407	1	407	-.208335792253931	.738555990780219	.577506684820689	2
46013508	2008	46	1	62	1	2	1	1	0	3	0	6	3	25.6311674996796	3	1	2	2	1	9	3	1	3	0	0	1	3258	0	3258	1.32961287762742	-1.83014288649628	-.00362186581962076	1
11001408	2008	11	3	85	3	2	1	1	0	3	0	6	3	25.6311674996796	3	1	2	2	2	16	4	2	3	0	1034	0	1034	0	1034	2.28553108566472	-1.53345638710375	2.0528832490101	3
44600608	2008	44	3	66	1	2	1	1	1	2	1	8	1	25.6311674996796	3	2	2	1	2	3	2	1	3	0	1354	0	1354	0	1354	-.609586198660699	-.742678912577212	-2.01822475001063	1
41214908	2008	41	1	103	3	2	1	1	0	2	1	12	4	25.6311674996796	3	2	2	1	2	0	1	1	3	1	2085	0	2085	1	3149	-1.06482629199407	-.340178485323008	-2.30317806820708	1
32363905	2005	32	1	101	3	2	1	1	0	3	0	6	3	25.618177767877	3	2	2	2	2	0	1	1	3	0	1087	0	1087	1	1318	-.208335792253931	.738555990780219	.577506684820689	2
45811414	2014	45	1	79	2	2	1	1	0	3	0	8	1	25.618177767877	3	2	2	1	2	0	1	1	3	0	1329	0	1329	0	1329	-1.06482629199407	-.340178485323008	-2.30317806820708	1
23001802	2002	23	2	84	3	1	1	2	0	2	1	6	3	25.6172839506173	3	1	2	2	2	6	3	1	3	1	2314	0	2314	1	2587	.702144394412813	-.0664448637281904	1.14741332121359	3
51148908	2008	51	1	67	1	1	2	2	0	3	0	6	3	25.5937370619895	3	1	2	1	2	1	2	1	2	0	3898	0	3898	0	3898	-1.19747562085619	-1.35328072538968	-3.82970920092524	1
45480102	2002	45	1	66	1	1	1	1	0	3	0	9	4	25.5937370619895	3	1	2	2	2	6	3	1	3	1	4389	0	4389	0	4389	.702144394412813	-.0664448637281904	1.14741332121359	3
51134608	2008	51	1	84	3	2	1	1	0	3	0	4	2	25.5661066471877	3	2	2	2	1	8	3	1	4	1	2060	0	2060	1	2551	1.91750229982292	-1.21954107368381	1.80786258509499	3
37216408	2008	37	1	74	2	2	2	1	0	3	0	6	3	25.5661066471877	3	1	2	2	2	0	1	1	2	0	3491	0	3491	0	3491	-.796225214449425	.12795417796775	-1.23397776609392	1
32436912	2012	32	1	85	3	2	1	1	1	2	1	8	1	25.5594135802469	3	2	2	2	2	0	1	1	4	0	713	0	713	1	1463	.379553629941562	1.34915780359269	2.3889911357353	3
33033308	2008	33	1	90	3	1	2	1	0	3	0	8	1	25.5588462006572	3	1	2	2	2	0	1	1	3	0	1068	0	1068	1	1240	-.208335792253931	.738555990780219	.577506684820689	2
45419902	2002	45	2	73	2	2	1	1	0	2	1	9	4	25.5588462006572	3	2	2	2	2	4	2	2	4	0	0	1	1071	0	5966	1.96294032119347	-.117853719782869	3.29446106353182	3
37074102	2002	37	3	69	1	1	2	2	1	1	0	5	2	25.5296448712087	3	2	1	2	2	4	2	2	2	0	1043	0	1043	0	1043	.58688106810252	-1.9015449474915	-1.39829662342672	1
34074102	2002	34	1	79	2	2	2	2	0	3	0	6	3	25.5102040816327	3	1	1	2	2	0	1	1	3	1	1058	0	1058	1	1713	-.408616200953897	.176068388696526	-.492282100308626	1
51239905	2005	51	3	75	2	2	1	1	1	2	1	7	3	25.5102040816327	3	2	2	2	2	0	1	2	3	1	1053	1	2163	0	5023	.919810805664606	-.325955105341133	1.19802329442076	3
50020408	2008	50	2	92	3	2	1	1	0	1	0	7	3	25.5102040816327	3	2	2	1	2	0	1	1	3	0	949	0	949	1	949	-1.06482629199407	-.340178485323008	-2.30317806820708	1
45014608	2008	45	1	92	3	2	1	1	0	3	0	8	1	25.5102040816327	3	2	2	2	2	3	2	1	3	0	890	0	890	1	890	.246904301079441	.336055563526014	.862460003017138	3
41250008	2008	41	1	95	3	1	1	1	0	3	0	8	1	25.5102040816327	3	2	2	2	2	0	1	1	3	0	740	0	740	1	740	-.208335792253931	.738555990780219	.577506684820689	2
37278508	2008	37	1	94	3	1	2	1	0	3	0	8	1	25.5102040816327	3	2	2	2	2	0	1	1	3	0	97	0	97	1	97	-.208335792253931	.738555990780219	.577506684820689	2
12000408	2008	12	1	91	3	2	1	1	1	2	1	8	1	25.5102040816327	3	2	2	2	2	0	1	1	3	0	1116	0	1116	1	1279	-.208335792253931	.738555990780219	.577506684820689	2
37388009	2008	37	1	73	2	1	1	1	1	3	0	8	1	25.5102040816327	3	1	2	2	2	6	3	1	3	1	1179	0	1859	0	1859	.702144394412813	-.0664448637281904	1.14741332121359	3
41122605	2005	41	2	101	3	2	1	1	0	3	0	10	4	25.5102040816327	3	2	2	2	2	0	1	1	4	0	1174	0	1174	1	1964	.379553629941562	1.34915780359269	2.3889911357353	3
51135408	2008	51	1	102	3	2	2	1	0	3	0	10	4	25.5102040816327	3	2	2	2	2	0	1	1	4	0	1111	0	1111	1	1839	.379553629941562	1.34915780359269	2.3889911357353	3
44000408	2008	44	1	100	3	2	2	1	0	2	1	10	4	25.5102040816327	3	2	2	2	2	0	1	1	3	0	699	0	699	1	699	-.208335792253931	.738555990780219	.577506684820689	2
41203608	2008	41	2	103	3	2	1	2	0	3	0	10	4	25.5102040816327	3	2	1	1	2	0	1	1	2	0	1293	0	1293	1	1830	-1.85299612288953	-1.51326790021917	-5.184451304251	1
41205208	2008	41	1	102	3	2	1	1	1	2	1	10	4	25.5102040816327	3	2	1	1	2	0	1	1	3	0	53	0	53	1	53	-1.26510670069404	-.902666087406701	-3.37296685333639	1
37227508	2008	37	1	90	3	2	1	1	0	3	0	10	4	25.5102040816327	3	2	2	2	2	0	1	1	4	0	569	0	569	1	569	.379553629941562	1.34915780359269	2.3889911357353	3
45405502	2002	45	1	65	1	2	1	1	0	3	0	11	4	25.5102040816327	3	1	2	2	2	0	1	1	3	0	2211	1	3346	0	5978	-.208335792253931	.738555990780219	.577506684820689	2
37244108	2008	37	1	101	3	2	1	1	1	3	0	12	4	25.5102040816327	3	2	2	2	2	0	1	1	3	0	1068	0	1068	1	1188	-.208335792253931	.738555990780219	.577506684820689	2
32427412	2012	32	1	86	3	1	2	1	0	3	0	6	3	25.4766600920447	3	2	2	2	2	0	1	1	3	0	0	0	0	1	330	-.208335792253931	.738555990780219	.577506684820689	2
32461614	2014	32	2	75	2	1	1	1	1	3	0	6	3	25.4766600920447	3	1	2	1	2	9	3	1	1	0	1272	0	1272	0	1272	-1.33012494971831	-2.36638296545635	-5.3562403336434	1
41062002	2002	41	1	76	2	1	1	1	0	2	1	8	1	25.4766600920447	3	2	2	2	2	3	2	1	3	1	2196	0	2196	1	3113	.246904301079441	.336055563526014	.862460003017138	3
32160102	2002	32	1	65	1	1	2	1	0	3	0	8	1	25.469387755102	3	1	2	2	2	2	2	1	5	1	2232	1	3362	0	5892	1.42268314547043	1.55725918915095	4.48542890484636	3
41061602	2002	41	3	66	1	1	2	1	1	3	0	6	3	25.4580659041199	3	1	2	1	2	9	3	2	3	0	0	1	1017	1	4282	.973800492591211	-2.20969043595277	-1.11275482221411	1
22054602	2002	22	3	65	1	2	2	1	0	1	0	10	4	25.4580659041199	3	1	2	1	2	6	3	1	2	1	1130	0	1130	0	1130	-.74223552752282	-1.75578115264388	-3.54475588272879	1
32156902	2002	32	1	69	1	2	1	1	0	3	0	7	3	25.4523578138738	3	1	2	2	2	2	2	1	3	1	1061	0	5884	0	5884	.246904301079441	.336055563526014	.862460003017138	3
37255208	2008	37	1	94	3	1	2	2	1	3	0	8	1	25.4523578138738	3	2	2	2	2	0	1	1	2	0	1076	0	1076	1	1475	-.796225214449425	.12795417796775	-1.23397776609392	1
45215608	2008	45	1	104	3	2	1	2	0	2	1	9	4	25.4523578138738	3	2	2	2	2	0	1	1	3	0	3305	0	3305	0	3305	-.208335792253931	.738555990780219	.577506684820689	2
41245208	2008	41	1	78	2	1	2	1	0	3	0	10	4	25.4523578138738	3	1	2	2	2	0	1	1	3	1	1263	0	1263	1	1707	-.208335792253931	.738555990780219	.577506684820689	2
51019608	2008	51	1	101	3	2	1	1	0	3	0	7	3	25.4437869822485	3	2	2	2	2	0	1	1	3	0	13	0	13	1	13	-.208335792253931	.738555990780219	.577506684820689	2
51115508	2008	51	1	105	3	2	1	1	0	3	0	8	1	25.4437869822485	3	2	2	2	2	0	1	1	3	0	71	0	71	1	71	-.208335792253931	.738555990780219	.577506684820689	2
32487414	2014	32	1	92	3	2	2	2	0	3	0	8	1	25.439538696365	3	2	2	2	2	0	1	1	3	1	1264	0	1264	0	1264	-.208335792253931	.738555990780219	.577506684820689	2
37423212	2012	37	1	86	3	2	1	1	1	3	0	12	4	25.439538696365	3	1	2	2	2	0	1	1	4	0	1956	0	1956	0	1956	.379553629941562	1.34915780359269	2.3889911357353	3
32310905	2005	32	1	94	3	1	2	2	0	3	0	12	4	25.4374808122451	3	1	2	1	2	3	2	1	2	1	1163	0	1163	1	1617	-1.19747562085619	-1.35328072538968	-3.82970920092524	1
34074308	2008	34	1	100	3	2	1	1	0	1	0	9	4	25.4291163382073	3	2	2	1	2	0	1	1	2	0	828	0	828	1	828	-1.65271571418956	-.950780298135476	-4.11466251912169	1
45806514	2014	45	2	99	3	2	1	1	0	3	0	12	4	25.4108996539792	3	2	2	2	2	0	1	1	3	0	0	0	0	1	840	-.208335792253931	.738555990780219	.577506684820689	2
21171005	2005	21	2	68	1	1	2	2	1	2	1	7	3	25.4028160836116	3	1	2	2	1	15	4	2	5	0	0	0	0	1	366	4.08877841327032	-2.0759507842469	4.52481696380612	3
50074705	2005	50	1	94	3	1	1	1	0	3	0	8	1	25.4028160836116	3	2	2	1	2	0	1	1	3	0	0	0	0	1	1079	-1.06482629199407	-.340178485323008	-2.30317806820708	1
41368914	2014	41	1	82	3	1	1	1	0	3	0	8	1	25.4028160836116	3	1	1	2	2	8	3	2	3	0	0	1	1170	0	1170	1.63001058363139	-1.69344356193324	.698141145684339	2
41062702	2002	41	1	77	2	1	2	2	0	2	1	10	4	25.4028160836116	3	2	2	2	2	6	3	1	3	1	1026	0	3315	1	3702	.702144394412813	-.0664448637281904	1.14741332121359	3
33143002	2002	33	2	72	2	2	1	1	0	3	0	5	2	25.390625	3	1	2	2	2	0	1	1	4	1	1152	1	2252	1	5475	.379553629941562	1.34915780359269	2.3889911357353	3
36030002	2002	36	2	76	2	2	1	1	1	3	0	6	3	25.390625	3	2	2	2	2	0	1	1	4	1	997	0	3317	1	3970	.379553629941562	1.34915780359269	2.3889911357353	3
51277205	2005	51	1	90	3	2	2	2	0	2	1	6	3	25.390625	3	2	2	2	2	0	1	1	3	0	0	0	0	1	799	-.208335792253931	.738555990780219	.577506684820689	2
43116505	2005	43	2	72	2	1	2	2	0	2	1	6	3	25.390625	3	1	2	2	2	2	2	2	4	1	2154	0	3159	0	3159	1.96294032119347	-.117853719782869	3.29446106353182	3
51000108	2008	51	2	90	3	1	1	1	0	2	1	6	3	25.390625	3	2	2	2	2	2	2	2	3	0	0	0	0	1	1617	1.37505089899798	-.728455532595338	1.48297661261721	3
44228108	2008	44	2	92	3	1	2	1	0	3	0	6	3	25.390625	3	2	2	2	2	7	3	1	3	0	1265	0	1265	0	1265	.702144394412813	-.0664448637281904	1.14741332121359	3
41219108	2008	41	1	66	1	1	1	1	0	3	0	6	3	25.390625	3	1	2	2	2	6	3	1	3	1	1261	0	3253	0	3253	.702144394412813	-.0664448637281904	1.14741332121359	3
37314208	2008	37	1	73	2	1	1	2	0	2	1	6	3	25.390625	3	1	2	2	2	0	1	1	4	0	3950	0	3950	0	3950	.379553629941562	1.34915780359269	2.3889911357353	3
33001408	2008	33	3	67	1	2	1	1	0	3	0	6	3	25.390625	3	1	1	2	2	12	4	2	4	1	3813	0	3813	0	3813	2.67314009916025	-1.48534217637497	2.7945789147954	3
12019102	2002	12	3	68	1	1	2	2	0	3	0	7	3	25.390625	3	1	1	1	2	9	3	1	2	1	1118	0	1118	1	1287	-.942515936222785	-2.31826875472758	-4.61454466785811	1
33251805	2005	33	1	90	3	1	1	1	0	3	0	7	3	25.390625	3	2	2	2	2	0	1	1	3	0	1048	0	1048	1	1452	-.208335792253931	.738555990780219	.577506684820689	2
41030308	2008	41	1	91	3	1	1	1	0	2	1	7	3	25.390625	3	2	2	2	2	3	2	1	3	0	2130	0	2130	1	2412	.246904301079441	.336055563526014	.862460003017138	3
14005008	2008	14	1	91	3	1	1	2	0	2	1	7	3	25.390625	3	2	2	2	2	6	3	1	3	0	266	0	266	1	266	.702144394412813	-.0664448637281904	1.14741332121359	3
33005608	2008	33	2	83	3	2	1	1	0	3	0	7	3	25.390625	3	1	2	2	2	0	1	2	3	0	3704	0	3704	0	3704	.919810805664606	-.325955105341133	1.19802329442076	3
41367614	2014	41	2	83	3	1	1	1	0	2	1	7	3	25.390625	3	1	2	2	2	0	1	1	3	0	1175	0	1175	0	1175	-.208335792253931	.738555990780219	.577506684820689	2
32177202	2002	32	2	81	3	2	1	1	0	2	1	8	1	25.390625	3	2	2	2	2	0	1	1	3	0	2201	1	3312	1	3989	-.208335792253931	.738555990780219	.577506684820689	2
21083402	2002	21	1	75	2	2	1	1	1	2	1	8	1	25.390625	3	1	2	2	2	4	2	2	3	0	2260	0	2260	0	2260	1.37505089899798	-.728455532595338	1.48297661261721	3
43104505	2005	43	1	100	3	2	1	1	1	2	1	8	1	25.390625	3	2	2	2	2	0	1	2	4	0	0	0	0	1	561	1.5077002278601	.284646707471335	3.00950774533537	3
37338308	2008	37	3	74	2	2	1	1	1	3	0	8	1	25.390625	3	2	2	2	2	8	3	2	3	0	1096	1	2017	0	2017	1.83029099233135	-1.13095595984954	1.76792993081365	3
34121108	2008	34	1	104	3	1	2	2	0	2	1	8	1	25.390625	3	2	2	2	2	12	4	1	4	0	35	0	35	1	35	1.74527390994168	.141656521830073	3.24385109032465	3
43013408	2008	43	1	64	1	1	1	1	1	3	0	8	1	25.390625	3	1	2	2	2	5	2	1	3	1	1116	0	2109	0	2109	.246904301079441	.336055563526014	.862460003017138	3
43223708	2008	43	1	63	1	2	2	2	0	3	0	8	1	25.390625	3	1	2	2	2	8	3	1	3	0	1307	0	1307	0	1307	.702144394412813	-.0664448637281904	1.14741332121359	3
37210308	2008	37	1	63	1	1	2	1	0	3	0	8	1	25.390625	3	1	2	1	2	3	2	1	2	0	3627	0	3627	0	3627	-1.19747562085619	-1.35328072538968	-3.82970920092524	1
41312612	2012	41	1	71	2	1	1	1	0	3	0	8	1	25.390625	3	2	2	2	2	0	1	1	3	1	818	0	1996	0	1996	-.208335792253931	.738555990780219	.577506684820689	2
42061102	2002	42	1	68	1	2	1	2	0	3	0	9	4	25.390625	3	1	2	2	2	0	1	1	3	1	3361	0	5977	0	5977	-.208335792253931	.738555990780219	.577506684820689	2
32200202	2002	32	1	67	1	2	1	1	0	3	0	9	4	25.390625	3	1	2	2	2	0	1	2	4	1	1114	0	1114	1	1758	1.5077002278601	.284646707471335	3.00950774533537	3
23052205	2005	23	3	87	3	2	1	1	0	2	1	9	4	25.390625	3	1	1	2	2	4	2	2	3	0	2238	0	2238	0	2336	1.17477049029801	-1.29094313467903	.41318782748789	1
21031208	2008	21	3	67	1	2	1	1	1	2	1	9	4	25.390625	3	2	2	2	1	9	3	2	3	1	1078	0	1078	0	1078	2.45775947554596	-2.89465398261763	.616894743780447	2
37267708	2008	37	1	88	3	1	2	2	0	3	0	9	4	25.390625	3	1	2	2	2	3	2	1	3	0	1083	0	1083	0	1083	.246904301079441	.336055563526014	.862460003017138	3
21075702	2002	21	3	74	2	2	1	2	0	2	1	10	4	25.390625	3	2	2	1	1	0	1	1	2	0	1086	0	1086	0	1086	-1.02524723097496	-2.71447832090356	-5.2656977061549	1
11081305	2005	11	3	85	3	2	2	2	1	3	0	10	4	25.390625	3	2	2	2	2	0	1	2	3	0	1288	0	1288	1	1903	.919810805664606	-.325955105341133	1.19802329442076	3
37237808	2008	37	1	91	3	1	1	2	0	2	1	10	4	25.390625	3	2	2	2	2	11	3	2	4	0	1056	0	1056	1	1638	2.41818041452684	-.520354147037074	3.57941438172827	3
37289908	2008	37	1	95	3	2	1	1	0	3	0	10	4	25.390625	3	2	2	2	2	0	1	1	3	0	682	0	682	1	682	-.208335792253931	.738555990780219	.577506684820689	2
43206808	2008	43	1	87	3	2	1	1	0	3	0	10	4	25.390625	3	1	2	2	2	0	1	1	3	0	0	1	1316	1	2423	-.208335792253931	.738555990780219	.577506684820689	2
37324908	2008	37	1	83	3	1	2	2	0	3	0	10	4	25.390625	3	1	2	2	2	0	1	1	3	1	2019	0	2019	0	2019	-.208335792253931	.738555990780219	.577506684820689	2
11007108	2008	11	3	96	3	1	1	1	0	1	0	10	4	25.390625	3	1	2	2	2	6	3	2	3	0	2020	0	2020	0	2020	1.83029099233135	-1.13095595984954	1.76792993081365	3
37273208	2008	37	1	101	3	1	2	2	0	3	0	11	4	25.390625	3	2	2	2	2	0	1	1	3	0	1051	0	1051	1	1183	-.208335792253931	.738555990780219	.577506684820689	2
37130205	2005	37	3	101	3	1	2	2	0	3	0	12	4	25.390625	3	2	2	2	1	3	2	2	3	0	0	0	0	1	260	2.00251938221259	-2.49215355536342	.331941425583997	1
37145105	2005	37	1	101	3	2	1	1	0	3	0	12	4	25.390625	3	2	2	2	2	0	1	1	3	0	1069	0	1069	1	2233	-.208335792253931	.738555990780219	.577506684820689	2
61030902	2002	61	2	66	1	1	1	1	0	2	1	6	3	25.3902185223725	3	1	1	1	2	0	1	2	2	0	4439	0	4439	0	4439	-.724849524970992	-2.57777899634052	-4.56393469465094	1
51203705	2005	51	2	65	1	2	1	1	0	3	0	6	3	25.3902185223725	3	1	2	1	2	5	2	1	3	0	4771	0	4771	0	4771	-.609586198660699	-.742678912577212	-2.01822475001063	1
23055205	2005	23	3	90	3	2	1	1	0	3	0	7	3	25.3902185223725	3	2	2	2	2	0	1	1	1	1	2310	0	2310	1	3099	-1.38411463664492	-.482647634844718	-3.04546221700854	1
32204002	2002	32	1	74	2	2	2	2	0	3	0	10	4	25.3902185223725	3	1	2	2	2	0	1	1	3	0	1058	0	1058	0	1058	-.208335792253931	.738555990780219	.577506684820689	2
37072102	2002	37	3	65	1	1	2	2	0	2	1	6	3	25.3515413737155	3	1	2	2	2	6	3	2	4	1	2222	1	6223	0	6223	2.41818041452684	-.520354147037074	3.57941438172827	3
11062005	2005	11	3	94	3	1	2	2	0	2	1	6	3	25.3515413737155	3	2	1	2	1	5	2	1	3	0	0	0	0	1	131	.674092375594084	-1.99013006132577	-1.35836396914539	1
42001208	2008	42	2	93	3	1	1	1	0	3	0	6	3	25.3515413737155	3	2	2	1	2	3	2	1	2	0	52	0	52	1	52	-1.19747562085619	-1.35328072538968	-3.82970920092524	1
22064305	2005	22	3	88	3	1	2	2	0	2	1	8	1	25.3515413737155	3	2	2	2	1	0	1	2	3	0	0	1	1053	1	1735	1.54727928887922	-2.08965312810922	.046988107387548	1
42200608	2008	42	1	63	1	1	2	2	0	3	0	8	1	25.3515413737155	3	1	2	2	2	5	2	2	3	1	1996	0	3284	0	3284	1.37505089899798	-.728455532595338	1.48297661261721	3
11072205	2005	11	3	73	2	1	2	2	0	2	1	9	4	25.3515413737155	3	2	2	2	2	6	3	2	3	1	1113	0	3160	0	3160	1.83029099233135	-1.13095595984954	1.76792993081365	3
11074405	2005	11	3	65	1	1	1	1	1	2	1	8	1	25.3443526170799	3	2	2	2	2	16	4	2	5	0	2321	0	2321	0	1112	3.46130993005571	-.31225276147881	5.67585215083933	3
43015408	2008	43	1	80	3	2	1	2	0	3	0	6	3	25.3333333333333	3	2	2	2	2	0	1	1	3	0	151	0	151	1	151	-.208335792253931	.738555990780219	.577506684820689	2
37437414	2014	37	1	94	3	1	2	2	0	3	0	7	3	25.3333333333333	3	1	2	2	2	2	2	1	3	0	1245	0	1245	0	1245	.246904301079441	.336055563526014	.862460003017138	3
32453512	2012	32	1	65	1	2	1	1	0	3	0	8	1	25.3333333333333	3	1	1	2	2	0	1	1	3	0	0	1	703	0	703	-.408616200953897	.176068388696526	-.492282100308626	1
37443514	2014	37	1	81	3	2	1	1	1	2	1	8	1	25.3333333333333	3	1	2	2	2	0	1	1	3	0	1272	0	1272	0	1272	-.208335792253931	.738555990780219	.577506684820689	2
37149605	2005	37	1	72	2	2	1	1	0	3	0	10	4	25.3330831300432	3	1	2	2	2	0	1	1	4	0	0	1	975	0	4819	.379553629941562	1.34915780359269	2.3889911357353	3
22071205	2005	22	3	67	1	2	1	1	0	2	1	3	2	25.2993759487266	3	2	1	1	2	7	3	1	2	0	3153	0	3153	0	3153	-.942515936222785	-2.31826875472758	-4.61454466785811	1
43223508	2008	43	1	87	3	2	1	1	0	3	0	6	3	25.2993759487266	3	2	2	1	2	0	1	1	2	1	1300	0	3267	0	3267	-1.65271571418956	-.950780298135476	-4.11466251912169	1
21057208	2008	21	3	81	3	2	2	1	1	2	1	6	3	25.2993759487266	3	2	2	2	1	2	2	2	3	0	1049	0	1049	0	1049	2.00251938221259	-2.49215355536342	.331941425583997	1
37275308	2008	37	1	74	2	1	2	1	0	3	0	6	3	25.2993759487266	3	1	2	2	2	3	2	1	3	0	606	0	606	1	606	.246904301079441	.336055563526014	.862460003017138	3
23009408	2008	23	3	102	3	2	1	1	0	3	0	7	3	25.2993759487266	3	2	2	2	2	0	1	1	4	0	2101	0	2101	1	2292	.379553629941562	1.34915780359269	2.3889911357353	3
45428502	2002	45	1	69	1	2	1	1	1	2	1	8	1	25.2993759487266	3	2	2	2	2	6	3	1	3	1	3318	1	4359	0	5931	.702144394412813	-.0664448637281904	1.14741332121359	3
32156102	2002	32	1	76	2	1	2	2	0	2	1	8	1	25.2993759487266	3	1	1	2	2	3	2	1	4	1	3332	0	5859	0	5859	.634513314574969	.38416977425479	1.60415566880244	3
41112805	2005	41	1	82	3	2	1	1	0	3	0	8	1	25.2993759487266	3	2	2	2	2	0	1	1	3	0	3301	0	3301	0	3301	-.208335792253931	.738555990780219	.577506684820689	2
41247008	2008	41	1	65	1	1	2	1	1	2	1	8	1	25.2993759487266	3	2	2	1	2	0	1	1	3	1	1263	1	2083	1	2558	-1.06482629199407	-.340178485323008	-2.30317806820708	1
37332008	2008	37	3	91	3	1	2	2	0	3	0	8	1	25.2993759487266	3	2	2	2	2	4	2	1	3	0	789	0	789	1	789	.246904301079441	.336055563526014	.862460003017138	3
61000708	2008	61	1	88	3	2	1	1	0	2	1	9	4	25.2993759487266	3	2	2	1	2	0	1	1	3	1	2162	0	2162	1	3306	-1.06482629199407	-.340178485323008	-2.30317806820708	1
37233208	2008	37	1	80	3	1	2	1	0	3	0	9	4	25.2993759487266	3	1	2	2	2	0	1	2	3	1	3506	0	3506	0	3506	.919810805664606	-.325955105341133	1.19802329442076	3
37240408	2008	37	1	75	2	2	1	1	0	3	0	9	4	25.2993759487266	3	1	2	2	2	0	1	1	3	1	1071	0	3630	0	3630	-.208335792253931	.738555990780219	.577506684820689	2
45614405	2005	45	3	96	3	2	1	1	0	2	1	14	4	25.2993759487266	3	2	2	1	2	0	1	2	3	0	1169	0	1169	1	2132	.0633203059244669	-1.40468958144436	-1.68266145860701	1
51114508	2008	51	1	93	3	2	1	1	0	3	0	6	3	25.2926006744694	3	1	2	1	2	0	1	1	3	0	703	0	703	1	703	-1.06482629199407	-.340178485323008	-2.30317806820708	1
32374905	2005	32	3	66	1	2	1	1	1	3	0	4	2	25.2825698988697	3	1	2	1	2	9	3	2	3	1	1015	1	3257	0	3257	.973800492591211	-2.20969043595277	-1.11275482221411	1
23078905	2005	23	3	66	1	1	1	1	0	2	1	7	3	25.2825698988697	3	1	2	2	2	12	4	2	3	0	2315	1	3309	0	3309	2.28553108566472	-1.53345638710375	2.0528832490101	3
14014702	2002	14	3	66	1	2	1	1	0	3	0	8	1	25.2825698988697	3	2	2	2	2	2	2	2	3	1	1005	0	2154	0	2154	1.37505089899798	-.728455532595338	1.48297661261721	3
51033708	2008	51	1	100	3	2	1	2	0	3	0	7	3	25.2714978485076	3	2	2	2	2	0	1	1	3	0	1017	0	1017	1	1134	-.208335792253931	.738555990780219	.577506684820689	2
34092702	2002	34	2	65	1	1	2	1	0	3	0	8	1	25.2595155709343	3	1	2	2	2	0	1	1	3	1	2205	0	3365	1	3869	-.208335792253931	.738555990780219	.577506684820689	2
32369805	2005	32	3	65	1	1	2	2	0	1	0	8	1	25.2595155709343	3	1	2	1	2	16	4	2	3	0	0	0	0	1	740	1.42904058592458	-2.61219086320697	-.827801504017661	1
31120105	2005	31	3	101	3	1	1	1	0	1	0	12	4	25.2493372048984	3	2	2	1	2	3	2	1	2	0	0	0	0	1	586	-1.19747562085619	-1.35328072538968	-3.82970920092524	1
34074808	2008	34	1	100	3	2	1	1	0	3	0	7	3	25.238867856499	3	1	2	1	2	0	1	1	2	1	1009	0	1009	1	1755	-1.65271571418956	-.950780298135476	-4.11466251912169	1
32230802	2002	32	1	67	1	1	1	2	1	3	0	7	3	25.2363403300753	3	1	2	2	2	0	1	1	4	0	2257	0	2257	1	2731	.379553629941562	1.34915780359269	2.3889911357353	3
32331505	2005	32	2	68	1	2	1	1	0	2	1	7	3	25.2363403300753	3	1	2	2	2	9	3	1	3	0	3231	0	3231	0	3231	.702144394412813	-.0664448637281904	1.14741332121359	3
32480714	2014	32	1	71	2	1	1	1	0	3	0	7	3	25.2363403300753	3	1	2	2	2	6	3	1	3	0	0	0	0	1	1203	.702144394412813	-.0664448637281904	1.14741332121359	3
33352105	2005	33	2	71	2	2	1	1	0	3	0	8	1	25.2363403300753	3	2	2	2	2	0	1	1	3	1	959	0	959	1	1326	-.208335792253931	.738555990780219	.577506684820689	2
37427912	2012	37	1	65	1	2	1	1	0	3	0	8	1	25.2363403300753	3	1	2	2	2	2	2	1	3	0	1939	0	1939	0	1939	.246904301079441	.336055563526014	.862460003017138	3
37030202	2002	37	1	83	3	1	1	2	0	3	0	10	4	25.2363403300753	3	1	1	2	2	0	1	1	3	1	3466	0	3466	1	4171	-.408616200953897	.176068388696526	-.492282100308626	1
37381709	2008	37	1	80	3	2	1	1	0	3	0	7	3	25.2240890049998	3	2	2	2	2	0	1	1	4	0	1873	0	1873	0	1873	.379553629941562	1.34915780359269	2.3889911357353	3
46105614	2014	46	1	72	2	1	2	1	1	3	0	4	2	25.2173585757838	3	1	2	2	2	5	2	1	3	0	0	0	0	1	962	.246904301079441	.336055563526014	.862460003017138	3
41007708	2008	41	1	85	3	1	2	1	0	3	0	8	1	25.2173585757838	3	2	2	2	2	1	2	1	3	0	408	0	408	1	408	.246904301079441	.336055563526014	.862460003017138	3
51193102	2002	51	1	78	2	2	1	1	1	2	1	5	2	25.2080856123662	3	2	2	2	2	0	1	1	3	0	1029	1	2206	1	3820	-.208335792253931	.738555990780219	.577506684820689	2
46082012	2012	46	1	77	2	2	1	1	0	2	1	7	3	25.2047889098929	3	1	2	2	2	0	1	1	3	0	2025	0	2025	0	2025	-.208335792253931	.738555990780219	.577506684820689	2
34147205	2005	34	2	65	1	2	1	1	1	3	0	8	1	25.203981374685	3	2	2	2	2	15	4	2	4	1	1159	0	3345	0	3345	2.87342050786022	-.922854574291278	3.86436769992472	3
21152205	2005	21	3	66	1	1	1	1	1	3	0	6	3	25.15589569161	3	1	2	2	2	6	3	2	4	0	1131	0	1131	0	1131	2.41818041452684	-.520354147037074	3.57941438172827	3
41078302	2002	41	2	69	1	1	2	1	0	2	1	4	2	25.1531502292182	3	1	2	1	2	2	2	1	3	1	1015	1	3308	0	5892	-.609586198660699	-.742678912577212	-2.01822475001063	1
31081102	2002	31	2	73	2	2	1	1	0	2	1	5	2	25.1531502292182	3	1	2	2	2	1	2	1	3	0	0	1	1057	1	1221	.246904301079441	.336055563526014	.862460003017138	3
37353609	2008	37	2	80	3	2	2	2	0	3	0	7	3	25.1531502292182	3	2	2	2	2	0	1	1	3	1	1155	0	3137	0	3137	-.208335792253931	.738555990780219	.577506684820689	2
32287402	2002	32	1	71	2	2	1	1	0	3	0	7	3	25.1496403601429	3	1	2	2	2	3	2	1	4	0	5898	0	5898	0	5898	.834793723274934	.946657376338482	2.67394445393175	3
51234405	2005	51	1	77	2	2	2	2	0	3	0	8	1	25.1496403601429	3	2	2	1	2	3	2	1	3	0	4639	0	4639	0	4639	-.609586198660699	-.742678912577212	-2.01822475001063	1
32310205	2005	32	1	91	3	1	1	1	0	1	0	5	2	25.148605395519	3	1	2	2	2	5	2	2	3	0	1201	0	1201	0	1201	1.37505089899798	-.728455532595338	1.48297661261721	3
34021608	2008	34	2	65	1	1	1	1	0	3	0	6	3	25.148605395519	3	1	2	2	2	0	1	1	3	1	2180	0	3677	0	3677	-.208335792253931	.738555990780219	.577506684820689	2
51044502	2002	51	1	95	3	1	1	1	0	3	0	7	3	25.148605395519	3	2	2	2	2	0	1	1	3	0	4334	0	4334	0	4334	-.208335792253931	.738555990780219	.577506684820689	2
37203908	2008	37	1	85	3	1	2	2	0	2	1	11	4	25.148605395519	3	2	2	1	2	0	1	1	3	0	2026	0	2026	0	2026	-1.06482629199407	-.340178485323008	-2.30317806820708	1
50044102	2002	50	1	72	2	2	1	2	0	3	0	3	2	25.109569028488	3	2	2	2	2	2	2	1	3	0	2260	0	2260	1	2532	.246904301079441	.336055563526014	.862460003017138	3
50071605	2005	50	1	96	3	2	1	1	0	3	0	6	3	25.109569028488	3	2	2	2	2	0	1	1	3	0	1111	0	1111	1	1444	-.208335792253931	.738555990780219	.577506684820689	2
50045702	2002	50	1	74	2	1	2	2	0	3	0	7	3	25.109569028488	3	1	2	1	2	0	1	1	1	1	1079	0	2223	1	2405	-2.24060513638506	-1.56138211094794	-5.9261469700363	1
12041205	2005	12	2	88	3	2	2	2	1	3	0	7	3	25.109569028488	3	2	2	2	2	0	1	1	3	0	1148	0	1148	1	2015	-.208335792253931	.738555990780219	.577506684820689	2
45812714	2014	45	2	89	3	2	1	1	0	3	0	7	3	25.109569028488	3	2	2	2	2	0	1	1	4	1	1309	0	1309	0	1309	.379553629941562	1.34915780359269	2.3889911357353	3
51202705	2005	51	3	66	1	2	1	1	0	2	1	8	1	25.109569028488	3	2	2	2	2	0	1	1	4	1	1193	1	3300	0	4806	.379553629941562	1.34915780359269	2.3889911357353	3
41094105	2005	41	1	88	3	2	1	1	0	2	1	8	1	25.109569028488	3	1	2	2	2	0	1	1	3	0	1178	0	1178	1	1457	-.208335792253931	.738555990780219	.577506684820689	2
22002108	2008	22	3	94	3	2	1	1	0	2	1	8	1	25.109569028488	3	2	2	1	2	0	1	1	2	1	1115	0	2136	0	2136	-1.65271571418956	-.950780298135476	-4.11466251912169	1
45405402	2002	45	1	73	2	2	1	1	0	3	0	9	4	25.109569028488	3	1	2	2	2	0	1	1	3	0	3347	0	3347	1	3807	-.208335792253931	.738555990780219	.577506684820689	2
41215408	2008	41	1	94	3	2	1	1	0	2	1	10	4	25.109569028488	3	2	2	2	2	0	1	1	3	0	826	0	826	1	826	-.208335792253931	.738555990780219	.577506684820689	2
22040902	2002	22	3	68	1	2	1	1	1	2	1	4	2	25.1038781163435	3	1	2	2	2	9	3	2	4	1	1089	0	3360	1	3609	2.41818041452684	-.520354147037074	3.57941438172827	3
37447914	2014	37	1	83	3	2	1	1	0	3	0	8	1	25.1038781163435	3	2	2	2	2	0	1	1	3	1	1244	0	1244	0	1244	-.208335792253931	.738555990780219	.577506684820689	2
51239105	2005	51	1	79	2	2	1	1	0	3	0	9	4	25.1038781163435	3	1	2	1	2	0	1	1	3	0	1065	0	1065	1	1916	-1.06482629199407	-.340178485323008	-2.30317806820708	1
41072802	2002	41	1	73	2	1	1	1	0	3	0	6	3	25.0995015956112	3	1	2	2	2	6	3	2	3	1	3308	0	4338	1	5869	1.83029099233135	-1.13095595984954	1.76792993081365	3
21058602	2002	21	3	80	3	1	1	1	0	2	1	7	3	25.0995015956112	3	2	2	2	2	5	2	1	3	0	1049	0	1049	0	1049	.246904301079441	.336055563526014	.862460003017138	3
21162905	2005	21	1	65	1	1	2	2	0	3	0	7	3	25.0995015956112	3	2	2	2	2	9	3	1	4	0	0	1	989	1	1847	1.29003381660831	.544156949084278	2.9588977721282	3
37305308	2008	37	2	68	1	1	1	1	0	2	1	7	3	25.0995015956112	3	1	2	2	2	6	3	1	3	1	1078	0	3867	0	3867	.702144394412813	-.0664448637281904	1.14741332121359	3
41371514	2014	41	1	67	1	1	1	1	0	3	0	7	3	25.0995015956112	3	1	2	2	2	6	3	2	5	0	1186	0	1186	0	1186	3.00606983672234	.0902476657753944	5.39089883264288	3
11042302	2002	11	3	75	2	2	2	2	1	2	1	8	1	25.0995015956112	3	2	2	2	1	3	2	2	3	0	1114	0	1114	1	2076	2.00251938221259	-2.49215355536342	.331941425583997	1
11042902	2002	11	3	66	1	1	2	1	1	2	1	8	1	25.0995015956112	3	1	2	2	2	16	4	2	4	0	3370	0	3370	0	3370	2.87342050786022	-.922854574291278	3.86436769992472	3
37431614	2014	37	2	87	3	1	1	1	1	2	1	8	1	25.0995015956112	3	1	1	2	2	3	2	2	5	0	0	1	1255	0	1255	2.350549334689	-.0697395090540939	4.03615672931712	3
13071705	2005	13	1	67	1	1	2	2	0	3	0	10	4	25.0995015956112	3	1	2	2	2	3	2	1	3	0	2249	0	2249	1	2719	.246904301079441	.336055563526014	.862460003017138	3
11077005	2005	11	1	67	1	1	1	1	0	2	1	10	4	25.0995015956112	3	1	2	2	2	9	3	1	3	1	1258	0	4989	0	4989	.702144394412813	-.0664448637281904	1.14741332121359	3
43312214	2014	43	1	65	1	1	1	1	0	3	0	10	4	25.0995015956112	3	1	2	2	2	4	2	1	3	0	1299	0	1299	0	1299	.246904301079441	.336055563526014	.862460003017138	3
37304108	2008	37	2	63	1	1	2	2	0	3	0	8	1	25.0761930481077	3	1	2	1	2	3	2	1	3	1	1985	0	3864	0	3864	-.609586198660699	-.742678912577212	-2.01822475001063	1
37308208	2008	37	3	64	1	2	1	2	1	2	1	8	1	25.0761930481077	3	1	2	2	2	0	1	1	4	0	0	1	1076	0	3869	.379553629941562	1.34915780359269	2.3889911357353	3
37325408	2008	37	2	72	2	1	2	1	0	3	0	9	4	25.0761930481077	3	2	2	2	2	9	3	1	3	0	1981	0	1981	0	1981	.702144394412813	-.0664448637281904	1.14741332121359	3
33030808	2008	33	1	99	3	1	1	2	0	3	0	10	4	25.0761930481077	3	1	2	2	2	6	3	1	3	0	436	0	436	1	436	.702144394412813	-.0664448637281904	1.14741332121359	3
37365709	2008	37	1	93	3	1	2	1	0	3	0	15	4	25.0657462195924	3	1	2	2	2	5	2	1	4	0	250	0	250	1	250	.834793723274934	.946657376338482	2.67394445393175	3
41213908	2008	41	1	101	3	2	1	1	0	3	0	9	4	25.0612608598797	3	2	2	2	2	0	1	1	3	0	593	0	593	1	593	-.208335792253931	.738555990780219	.577506684820689	2
41238708	2008	41	1	69	1	1	2	1	0	3	0	8	1	25.0593070266297	3	1	2	2	2	0	1	2	3	0	3285	0	3285	0	3285	.919810805664606	-.325955105341133	1.19802329442076	3
37377509	2008	37	1	75	2	1	2	2	0	2	1	8	1	25.0593070266297	3	1	2	2	2	4	2	1	4	0	1175	0	1175	0	1175	.834793723274934	.946657376338482	2.67394445393175	3
45049708	2008	45	1	93	3	1	1	1	0	3	0	9	4	25.0593070266297	3	1	2	2	2	0	1	1	3	0	0	0	0	1	1533	-.208335792253931	.738555990780219	.577506684820689	2
31060402	2002	31	3	69	1	1	1	2	1	2	1	10	4	25.0593070266297	3	1	2	2	2	13	4	2	3	0	2184	0	2184	0	2184	2.28553108566472	-1.53345638710375	2.0528832490101	3
12020702	2002	12	3	71	2	1	1	1	1	2	1	6	3	25.013520822066	3	1	2	2	2	6	3	2	4	0	2255	0	2255	0	2255	2.41818041452684	-.520354147037074	3.57941438172827	3
32163202	2002	32	3	77	2	1	1	2	1	2	1	8	1	25.013520822066	3	1	2	2	1	16	4	2	4	0	1053	0	1053	0	1053	3.50088899107483	-2.68655259705937	2.71333251289151	3
32480314	2014	32	1	64	1	1	2	1	0	3	0	9	4	25.013520822066	3	1	2	2	2	9	3	2	3	1	1310	0	1310	0	1310	1.83029099233135	-1.13095595984954	1.76792993081365	3
11055705	2005	11	3	94	3	2	2	2	1	3	0	12	4	25	3	2	2	2	2	3	2	1	3	0	2336	0	2336	0	1283	.246904301079441	.336055563526014	.862460003017138	3
21166305	2005	21	3	66	1	1	2	2	0	3	0	5	2	25	3	1	2	1	2	12	4	2	3	0	2142	0	2142	0	2142	1.42904058592458	-2.61219086320697	-.827801504017661	1
32201402	2002	32	1	65	1	1	2	2	1	3	0	6	3	25	3	1	2	2	2	6	3	1	3	1	2187	0	4458	0	4458	.702144394412813	-.0664448637281904	1.14741332121359	3
43315114	2014	43	1	64	1	1	1	2	0	3	0	8	1	25	3	1	2	2	2	4	2	1	3	1	1260	0	1260	0	1260	.246904301079441	.336055563526014	.862460003017138	3
37282508	2008	37	1	73	2	2	1	1	0	3	0	10	4	25	3	2	2	2	2	0	1	1	4	0	1999	0	1999	0	1999	.379553629941562	1.34915780359269	2.3889911357353	3
37293508	2008	37	1	76	2	2	1	1	0	2	1	6	3	24.9989035568615	3	1	2	2	2	0	1	1	3	0	1053	0	1053	1	1979	-.208335792253931	.738555990780219	.577506684820689	2
51002808	2008	51	1	91	3	1	1	1	0	3	0	7	3	24.9989035568615	3	1	2	2	2	0	1	1	3	0	430	0	430	1	430	-.208335792253931	.738555990780219	.577506684820689	2
32483314	2014	32	1	83	3	2	1	1	0	3	0	8	1	24.9989035568615	3	1	1	2	2	0	1	1	3	0	0	0	0	1	924	-.408616200953897	.176068388696526	-.492282100308626	1
37147305	2005	37	1	75	2	2	1	1	0	3	0	4	2	24.9895876718034	3	2	2	2	2	0	1	1	3	1	3152	0	3152	0	3152	-.208335792253931	.738555990780219	.577506684820689	2
51190302	2002	51	1	65	1	1	2	2	0	2	1	5	2	24.9895876718034	3	1	2	1	2	8	3	1	3	0	4324	0	4324	0	4324	-.154346105327326	-1.14517933983142	-1.73327143181418	1
37065902	2002	37	3	66	1	1	1	1	1	2	1	6	3	24.9770431588613	3	1	2	2	2	12	4	2	3	0	1083	0	1083	0	1083	2.28553108566472	-1.53345638710375	2.0528832490101	3
32051008	2008	32	3	67	1	2	2	1	0	2	1	6	3	24.9770431588613	3	2	2	2	1	0	1	1	2	0	3702	0	3702	0	3702	-.168756731234816	-1.63574384480034	-2.38501295312713	1
32170402	2002	32	1	68	1	1	2	2	1	3	0	7	3	24.9770431588613	3	1	2	1	2	6	3	1	3	1	1070	0	5872	0	5872	-.154346105327326	-1.14517933983142	-1.73327143181418	1
41068202	2002	41	3	69	1	1	1	1	0	2	1	8	1	24.9770431588613	3	2	2	2	2	4	2	2	3	0	4322	1	5889	0	5889	1.37505089899798	-.728455532595338	1.48297661261721	3
41093605	2005	41	1	90	3	1	2	2	0	3	0	8	1	24.9770431588613	3	2	2	2	2	0	1	1	3	0	1138	0	1138	0	1138	-.208335792253931	.738555990780219	.577506684820689	2
37276008	2008	37	1	82	3	1	1	2	0	3	0	8	1	24.9770431588613	3	1	2	1	2	5	2	1	2	0	1081	0	1081	1	1498	-1.19747562085619	-1.35328072538968	-3.82970920092524	1
32475314	2014	32	1	85	3	1	1	2	0	3	0	8	1	24.9770431588613	3	2	2	2	2	0	1	1	3	0	1259	0	1259	0	1259	-.208335792253931	.738555990780219	.577506684820689	2
33261105	2005	33	2	85	3	2	1	1	0	3	0	4	2	24.9739854318418	3	2	2	2	2	0	1	1	3	0	3253	0	3253	0	3253	-.208335792253931	.738555990780219	.577506684820689	2
21060302	2002	21	3	69	1	2	1	1	1	2	1	6	3	24.9739854318418	3	2	1	2	1	0	1	2	3	0	0	1	1071	1	3347	1.34699888017925	-2.65214073019291	-1.02280067774177	1
33353605	2005	33	3	89	3	2	1	1	0	3	0	6	3	24.9739854318418	3	2	2	2	2	0	1	1	3	0	0	0	0	1	304	-.208335792253931	.738555990780219	.577506684820689	2
51276705	2005	51	1	90	3	1	2	2	0	2	1	6	3	24.9739854318418	3	1	2	2	2	2	2	2	3	0	2304	0	2304	1	2461	1.37505089899798	-.728455532595338	1.48297661261721	3
41018308	2008	41	3	101	3	2	1	2	0	3	0	6	3	24.9739854318418	3	2	2	2	2	0	1	1	3	0	1111	0	1111	1	1830	-.208335792253931	.738555990780219	.577506684820689	2
32008308	2008	32	1	81	3	2	1	1	1	3	0	6	3	24.9739854318418	3	2	2	2	2	0	1	1	3	1	1109	0	1109	1	1537	-.208335792253931	.738555990780219	.577506684820689	2
44221708	2008	44	2	78	2	1	1	1	1	2	1	6	3	24.9739854318418	3	1	2	2	2	6	3	1	3	0	3539	0	3539	0	3539	.702144394412813	-.0664448637281904	1.14741332121359	3
41304412	2012	41	1	65	1	2	1	1	0	3	0	6	3	24.9739854318418	3	1	2	2	2	0	1	1	3	1	822	0	822	0	822	-.208335792253931	.738555990780219	.577506684820689	2
41029502	2002	41	3	92	3	1	1	2	0	2	1	7	3	24.9739854318418	3	2	1	2	2	2	2	2	3	0	0	1	1070	1	2361	1.17477049029801	-1.29094313467903	.41318782748789	1
32232802	2002	32	1	67	1	2	1	1	1	3	0	7	3	24.9739854318418	3	2	2	1	2	0	1	1	2	1	1075	1	2260	1	4769	-1.65271571418956	-.950780298135476	-4.11466251912169	1
44115502	2002	44	1	67	1	2	1	1	0	2	1	7	3	24.9739854318418	3	1	2	2	2	2	2	1	3	0	1094	1	2214	0	5957	.246904301079441	.336055563526014	.862460003017138	3
34070002	2002	34	2	66	1	2	2	1	0	3	0	7	3	24.9739854318418	3	1	2	2	2	6	3	1	3	0	4440	0	4440	0	4440	.702144394412813	-.0664448637281904	1.14741332121359	3
34079402	2002	34	1	71	2	2	2	1	0	2	1	7	3	24.9739854318418	3	1	2	2	2	6	3	1	3	1	4421	0	4421	0	4421	.702144394412813	-.0664448637281904	1.14741332121359	3
32166202	2002	32	1	73	2	2	1	1	0	3	0	7	3	24.9739854318418	3	1	2	2	2	0	1	1	3	0	3384	0	3384	0	3384	-.208335792253931	.738555990780219	.577506684820689	2
32187002	2002	32	2	80	3	1	2	1	0	2	1	7	3	24.9739854318418	3	1	2	2	2	10	3	2	4	1	2249	0	2249	1	3214	2.41818041452684	-.520354147037074	3.57941438172827	3
37460314	2014	37	2	89	3	2	2	1	1	3	0	7	3	24.9739854318418	3	2	2	2	2	0	1	1	4	0	1246	0	1246	0	1246	.379553629941562	1.34915780359269	2.3889911357353	3
41071002	2002	41	1	77	2	2	1	1	0	3	0	8	1	24.9739854318418	3	2	2	1	2	0	1	1	2	0	2181	1	3318	1	5696	-1.65271571418956	-.950780298135476	-4.11466251912169	1
32064202	2002	32	1	90	3	2	2	2	0	1	0	8	1	24.9739854318418	3	2	2	2	2	0	1	1	3	1	1077	0	1077	1	1658	-.208335792253931	.738555990780219	.577506684820689	2
32167102	2002	32	3	78	2	2	2	1	0	2	1	8	1	24.9739854318418	3	2	2	2	2	0	1	2	3	0	1077	0	1077	1	2207	.919810805664606	-.325955105341133	1.19802329442076	3
45478802	2002	45	2	66	1	2	1	1	0	3	0	8	1	24.9739854318418	3	1	2	2	2	0	1	1	4	1	1068	0	2236	1	4305	.379553629941562	1.34915780359269	2.3889911357353	3
51235305	2005	51	3	74	2	2	1	1	0	2	1	8	1	24.9739854318418	3	2	2	2	2	0	1	1	3	0	1112	0	1112	0	1112	-.208335792253931	.738555990780219	.577506684820689	2
37106005	2005	37	1	86	3	2	1	1	0	3	0	8	1	24.9739854318418	3	2	2	2	2	0	1	1	3	1	1172	0	1172	1	2266	-.208335792253931	.738555990780219	.577506684820689	2
35107905	2005	35	1	67	1	1	1	1	0	3	0	8	1	24.9739854318418	3	2	2	2	2	0	1	1	4	1	3139	1	4704	0	4704	.379553629941562	1.34915780359269	2.3889911357353	3
37150905	2005	37	1	69	1	2	1	1	0	3	0	8	1	24.9739854318418	3	1	2	2	2	0	1	1	3	0	2232	0	2232	0	3139	-.208335792253931	.738555990780219	.577506684820689	2
11003808	2008	11	3	86	3	2	2	1	0	2	1	8	1	24.9739854318418	3	2	2	2	2	4	2	1	2	1	2028	0	2028	0	2028	-.340985121116053	-.274546249286454	-.949024447897475	1
37458114	2014	37	3	80	3	2	1	1	1	3	0	8	1	24.9739854318418	3	1	2	2	2	3	2	1	3	1	1267	0	1267	0	1267	.246904301079441	.336055563526014	.862460003017138	3
37285908	2008	37	2	81	3	2	1	1	0	2	1	9	4	24.9739854318418	3	2	2	2	1	0	1	2	3	0	1089	0	1089	1	2613	1.54727928887922	-2.08965312810922	.046988107387548	1
45702905	2005	45	1	102	3	2	1	1	0	3	0	10	4	24.9739854318418	3	2	2	2	2	0	1	1	3	0	1147	0	1147	1	1890	-.208335792253931	.738555990780219	.577506684820689	2
44035608	2008	44	1	98	3	2	1	1	0	2	1	10	4	24.9739854318418	3	2	2	2	2	0	1	1	3	0	474	0	474	1	474	-.208335792253931	.738555990780219	.577506684820689	2
43204608	2008	43	1	101	3	2	1	1	1	3	0	10	4	24.9739854318418	3	2	2	2	2	0	1	1	4	0	471	0	471	1	471	.379553629941562	1.34915780359269	2.3889911357353	3
42238508	2008	42	1	96	3	1	1	1	0	3	0	10	4	24.9739854318418	3	2	2	1	2	0	1	1	2	0	384	0	384	1	384	-1.65271571418956	-.950780298135476	-4.11466251912169	1
37261608	2008	37	1	92	3	1	2	1	0	3	0	10	4	24.9739854318418	3	1	2	2	2	0	1	1	3	0	1026	0	1026	1	1330	-.208335792253931	.738555990780219	.577506684820689	2
31013408	2008	31	3	98	3	2	1	1	0	3	0	11	4	24.9739854318418	3	2	1	2	1	0	1	2	3	0	1044	0	1044	0	1044	1.34699888017925	-2.65214073019291	-1.02280067774177	1
32188002	2002	32	2	85	3	1	2	1	0	3	0	12	4	24.9739854318418	3	2	2	1	2	3	2	1	2	1	2215	0	3317	1	3431	-1.19747562085619	-1.35328072538968	-3.82970920092524	1
12022502	2002	12	1	90	3	2	1	1	1	2	1	13	4	24.9739854318418	3	2	2	2	2	0	1	1	3	1	1086	0	1086	0	1086	-.208335792253931	.738555990780219	.577506684820689	2
12040005	2005	12	1	93	3	2	1	1	0	3	0	13	4	24.9739854318418	3	2	1	2	2	0	1	1	3	0	0	0	0	1	1100	-.408616200953897	.176068388696526	-.492282100308626	1
14019702	2002	14	3	68	1	1	2	1	1	2	1	6	3	24.9649464792586	3	1	2	2	2	9	3	2	3	1	1030	0	5878	0	5878	1.83029099233135	-1.13095595984954	1.76792993081365	3
11059505	2005	11	3	90	3	1	2	2	0	3	0	9	4	24.9649464792586	3	2	1	2	1	0	1	2	2	0	0	0	0	1	800	.759109457983756	-3.26274254300538	-2.83428512865638	1
51167102	2002	51	1	75	2	2	1	2	0	3	0	7	3	24.9400948701648	3	1	2	1	2	0	1	1	3	1	2257	0	2257	1	3166	-1.06482629199407	-.340178485323008	-2.30317806820708	1
32463214	2014	32	1	100	3	1	2	1	0	3	0	6	3	24.9199003203987	3	2	2	1	2	0	1	1	3	0	0	0	0	1	533	-1.06482629199407	-.340178485323008	-2.30317806820708	1
23078105	2005	23	1	66	1	1	2	2	0	2	1	7	3	24.9199003203987	3	2	2	2	2	7	3	1	3	1	2317	1	3318	0	3318	.702144394412813	-.0664448637281904	1.14741332121359	3
41328712	2012	41	1	78	2	1	2	2	0	3	0	8	1	24.9199003203987	3	2	2	1	2	2	2	1	3	1	824	0	1991	0	1991	-.609586198660699	-.742678912577212	-2.01822475001063	1
11044502	2002	11	2	72	2	2	1	1	0	2	1	4	2	24.9134948096886	3	1	2	2	2	0	1	1	4	1	1094	0	2363	1	2844	.379553629941562	1.34915780359269	2.3889911357353	3
37274708	2008	37	1	70	2	1	2	2	0	3	0	4	2	24.9134948096886	3	2	2	1	2	2	2	1	2	0	3645	0	3645	0	3645	-1.19747562085619	-1.35328072538968	-3.82970920092524	1
33287605	2005	33	1	69	1	1	1	1	0	3	0	6	3	24.9134948096886	3	1	2	2	2	0	1	1	3	1	2145	0	3183	1	3346	-.208335792253931	.738555990780219	.577506684820689	2
11040402	2002	11	3	80	3	1	1	1	1	2	1	7	3	24.9134948096886	3	1	2	2	2	20	4	2	4	0	2387	0	2387	0	2387	2.87342050786022	-.922854574291278	3.86436769992472	3
33303705	2005	33	1	80	3	1	1	1	0	3	0	7	3	24.9134948096886	3	1	2	2	2	0	1	1	5	1	1083	0	2258	0	2258	.967443052137056	1.95975961640516	4.20047558664992	3
51171202	2002	51	3	70	2	1	2	2	0	2	1	8	1	24.9134948096886	3	1	2	2	1	8	3	2	5	0	986	0	986	0	986	3.63353831993695	-1.67345035699269	4.23986364560967	3
33189002	2002	33	1	74	2	1	1	2	0	3	0	8	1	24.9134948096886	3	1	2	2	2	0	1	1	3	1	2194	0	2194	1	4877	-.208335792253931	.738555990780219	.577506684820689	2
11044202	2002	11	3	65	1	1	1	1	1	2	1	8	1	24.9134948096886	3	1	2	2	2	16	4	2	4	1	3437	0	3437	0	3437	2.87342050786022	-.922854574291278	3.86436769992472	3
14003508	2008	14	1	67	1	1	2	1	0	2	1	8	1	24.9134948096886	3	1	2	2	2	9	3	1	3	1	1149	0	3664	0	3664	.702144394412813	-.0664448637281904	1.14741332121359	3
42305612	2012	42	1	69	1	1	2	2	0	3	0	8	1	24.9107674003569	3	1	2	2	2	12	4	2	4	1	689	1	1982	0	1982	2.87342050786022	-.922854574291278	3.86436769992472	3
14053405	2005	14	1	65	1	1	2	2	1	3	0	11	4	24.9107674003569	3	1	2	2	2	0	1	1	3	0	2156	0	2156	0	2156	-.208335792253931	.738555990780219	.577506684820689	2
11045002	2002	11	3	71	2	2	1	1	1	2	1	6	3	24.8888888888889	3	1	2	2	2	5	2	2	3	0	1150	0	1150	1	2045	1.37505089899798	-.728455532595338	1.48297661261721	3
36060605	2005	36	1	66	1	2	1	1	0	3	0	7	3	24.8888888888889	3	2	2	2	2	0	1	1	3	1	1159	0	4794	0	4794	-.208335792253931	.738555990780219	.577506684820689	2
21162605	2005	21	1	67	1	2	1	1	1	2	1	7	3	24.8888888888889	3	1	2	2	2	12	4	2	4	0	1194	0	1194	0	1194	2.87342050786022	-.922854574291278	3.86436769992472	3
37454914	2014	37	1	90	3	2	1	1	0	3	0	7	3	24.8888888888889	3	1	2	2	2	0	1	1	3	0	0	0	0	1	772	-.208335792253931	.738555990780219	.577506684820689	2
51229205	2005	51	1	65	1	2	1	1	0	3	0	8	1	24.8888888888889	3	2	2	2	2	0	1	1	3	1	2086	1	3300	0	3300	-.208335792253931	.738555990780219	.577506684820689	2
44303312	2012	44	3	86	3	2	1	1	1	2	1	8	1	24.8888888888889	3	2	2	2	2	0	1	2	3	1	743	0	743	1	1015	.919810805664606	-.325955105341133	1.19802329442076	3
32354805	2005	32	1	100	3	2	1	1	0	3	0	14	4	24.8888888888889	3	2	1	2	2	0	1	1	3	0	0	0	0	1	761	-.408616200953897	.176068388696526	-.492282100308626	1
41228108	2008	41	1	89	3	2	1	1	0	3	0	14	4	24.8888888888889	3	2	2	1	2	0	1	1	3	0	0	1	1258	1	2670	-1.06482629199407	-.340178485323008	-2.30317806820708	1
37454114	2014	37	1	78	2	1	1	1	0	2	1	8	1	24.8777196829145	3	2	2	2	2	4	2	1	4	1	1245	0	1245	0	1245	.834793723274934	.946657376338482	2.67394445393175	3
45099308	2008	45	1	96	3	2	1	1	0	3	0	6	3	24.8742156142235	3	2	2	1	2	0	1	1	2	0	167	0	167	1	167	-1.65271571418956	-.950780298135476	-4.11466251912169	1
37152605	2005	37	1	101	3	2	1	1	1	3	0	10	4	24.8702422145329	3	2	2	2	2	0	1	1	3	1	2273	0	2273	1	2720	-.208335792253931	.738555990780219	.577506684820689	2
32479414	2014	32	1	82	3	2	1	1	0	3	0	7	3	24.8639519609683	3	2	2	2	2	0	1	1	3	0	1281	0	1281	0	1281	-.208335792253931	.738555990780219	.577506684820689	2
51138602	2002	51	1	65	1	2	1	1	0	3	0	12	4	24.8639519609683	3	1	2	2	2	0	1	1	3	1	4418	0	5899	0	5899	-.208335792253931	.738555990780219	.577506684820689	2
41334612	2012	41	1	68	1	1	1	1	0	3	0	8	1	24.8590735618501	3	1	2	2	2	0	1	1	3	1	2005	0	2005	0	2005	-.208335792253931	.738555990780219	.577506684820689	2
45639905	2005	45	3	66	1	1	2	2	0	2	1	4	2	24.8579545454545	3	1	2	1	2	10	3	2	3	0	3210	0	3210	0	3210	.973800492591211	-2.20969043595277	-1.11275482221411	1
41052908	2008	41	1	95	3	2	1	1	0	3	0	6	3	24.8520710059172	3	2	2	1	2	0	1	1	2	0	852	0	852	1	852	-1.65271571418956	-.950780298135476	-4.11466251912169	1
51047408	2008	51	1	101	3	2	1	1	0	3	0	7	3	24.8520710059172	3	2	2	2	2	0	1	1	3	0	838	0	838	1	838	-.208335792253931	.738555990780219	.577506684820689	2
51112608	2008	51	1	89	3	2	1	1	0	3	0	8	1	24.8520710059172	3	2	2	1	2	0	1	1	3	0	1100	0	1100	1	2000	-1.06482629199407	-.340178485323008	-2.30317806820708	1
46001908	2008	46	1	75	2	2	1	1	0	2	1	8	1	24.8520710059172	3	1	2	2	2	0	1	1	5	0	2048	0	2048	0	2048	.967443052137056	1.95975961640516	4.20047558664992	3
45800312	2012	45	1	101	3	2	1	2	0	3	0	10	4	24.8520710059172	3	2	2	2	2	0	1	1	4	0	0	0	0	1	380	.379553629941562	1.34915780359269	2.3889911357353	3
37439714	2014	37	1	83	3	1	2	1	0	2	1	10	4	24.8409800895781	3	1	2	2	2	4	2	1	3	1	1235	0	1235	0	1235	.246904301079441	.336055563526014	.862460003017138	3
11035602	2002	11	1	65	1	2	1	1	0	2	1	5	2	24.8357634994392	3	1	1	2	2	0	1	1	3	0	1057	1	2307	1	5015	-.408616200953897	.176068388696526	-.492282100308626	1
11034502	2002	11	1	78	2	2	1	1	0	3	0	6	3	24.8357634994392	3	2	1	1	2	0	1	1	3	0	1107	0	1107	0	1107	-1.26510670069404	-.902666087406701	-3.37296685333639	1
41050908	2008	41	1	80	3	2	1	1	0	2	1	6	3	24.8357634994392	3	2	2	2	2	2	2	1	3	0	1098	1	2118	0	3672	.246904301079441	.336055563526014	.862460003017138	3
42317012	2012	42	1	76	2	1	1	1	0	3	0	7	3	24.8357634994392	3	1	2	2	2	0	1	1	3	0	1960	0	1960	0	1960	-.208335792253931	.738555990780219	.577506684820689	2
33259605	2005	33	1	90	3	2	1	1	0	3	0	8	1	24.8357634994392	3	2	1	2	2	0	1	1	1	1	1159	0	2268	1	3081	-1.58439504534488	-1.04513523692841	-4.11525100213785	1
33301405	2005	33	1	66	1	1	2	2	0	3	0	8	1	24.8357634994392	3	1	2	1	2	1	2	1	3	1	2285	0	4910	0	4910	-.609586198660699	-.742678912577212	-2.01822475001063	1
37356809	2008	37	1	80	3	1	2	2	1	2	1	8	1	24.8357634994392	3	1	2	2	2	0	1	2	3	0	1175	0	1175	1	1494	.919810805664606	-.325955105341133	1.19802329442076	3
41324112	2012	41	1	65	1	1	1	2	0	3	0	9	4	24.8357634994392	3	2	2	2	2	0	1	2	3	0	824	0	824	0	824	.919810805664606	-.325955105341133	1.19802329442076	3
32015008	2008	32	3	92	3	2	1	1	0	3	0	11	4	24.8357634994392	3	2	2	1	2	0	1	1	2	0	967	0	967	0	967	-1.65271571418956	-.950780298135476	-4.11466251912169	1
41126805	2005	41	3	78	2	1	2	2	0	2	1	8	1	24.8163265306122	3	1	2	2	2	10	3	2	3	0	976	0	976	0	976	1.83029099233135	-1.13095595984954	1.76792993081365	3
42227408	2008	42	1	68	1	1	2	2	0	3	0	8	1	24.8163265306122	3	1	2	1	2	4	2	1	2	1	1318	0	1987	0	1987	-1.19747562085619	-1.35328072538968	-3.82970920092524	1
32366105	2005	32	1	67	1	1	2	2	1	3	0	9	4	24.8163265306122	3	1	2	2	2	9	3	2	3	1	1005	0	1005	0	1005	1.83029099233135	-1.13095595984954	1.76792993081365	3
32343705	2005	32	2	65	1	1	2	2	0	2	1	6	3	24.8015873015873	3	1	2	2	2	0	1	1	3	1	1094	0	4756	0	4756	-.208335792253931	.738555990780219	.577506684820689	2
31113105	2005	31	1	66	1	1	2	2	1	2	1	6	3	24.8015873015873	3	1	2	2	2	6	3	1	3	1	2129	0	4796	0	4796	.702144394412813	-.0664448637281904	1.14741332121359	3
41239108	2008	41	1	95	3	1	2	1	0	3	0	6	3	24.8015873015873	3	2	1	1	2	0	1	1	4	1	1257	0	3287	0	3287	-.677217278498543	-.292064274594233	-1.56148240242178	1
37230308	2008	37	2	72	2	1	1	1	0	3	0	6	3	24.8015873015873	3	2	2	2	2	0	1	1	3	1	1074	0	3619	0	3619	-.208335792253931	.738555990780219	.577506684820689	2
35025208	2008	35	2	65	1	1	1	1	0	2	1	6	3	24.8015873015873	3	1	2	2	2	9	3	1	3	0	1140	0	1140	0	1140	.702144394412813	-.0664448637281904	1.14741332121359	3
34078902	2002	34	1	68	1	1	2	2	0	2	1	7	3	24.8015873015873	3	1	2	2	1	2	2	1	3	0	2231	0	2231	1	2821	.87437278429405	-1.42764245924207	-.28857518401607	1
21066602	2002	21	2	68	1	1	2	1	0	2	1	7	3	24.8015873015873	3	1	2	2	2	16	4	2	4	1	2222	1	3341	0	3341	2.87342050786022	-.922854574291278	3.86436769992472	3
21086102	2002	21	2	74	2	1	2	2	0	2	1	7	3	24.8015873015873	3	1	2	2	2	8	3	2	4	1	2222	0	3337	0	3337	2.41818041452684	-.520354147037074	3.57941438172827	3
37417912	2012	37	1	62	1	1	2	2	1	3	0	7	3	24.8015873015873	3	1	2	2	2	6	3	2	4	0	1957	0	1957	0	1957	2.41818041452684	-.520354147037074	3.57941438172827	3
21063802	2002	21	3	74	2	2	1	1	0	2	1	8	1	24.8015873015873	3	2	2	2	2	2	2	2	3	0	0	1	1067	0	1067	1.37505089899798	-.728455532595338	1.48297661261721	3
43050602	2002	43	3	64	1	1	2	1	0	2	1	8	1	24.8015873015873	3	1	1	2	2	6	3	2	3	0	4351	0	4351	0	4351	1.63001058363139	-1.69344356193324	.698141145684339	2
31065302	2002	31	3	65	1	1	1	2	0	3	0	8	1	24.8015873015873	3	1	2	2	2	1	2	2	3	1	2229	0	2229	0	2229	1.37505089899798	-.728455532595338	1.48297661261721	3
32199602	2002	32	1	71	2	1	2	2	0	2	1	10	4	24.8015873015873	3	2	2	2	2	4	2	2	4	0	0	1	1119	1	1550	1.96294032119347	-.117853719782869	3.29446106353182	3
32158202	2002	32	3	65	1	1	1	1	1	3	0	10	4	24.8015873015873	3	1	2	2	2	5	2	2	3	0	0	1	1053	0	1053	1.37505089899798	-.728455532595338	1.48297661261721	3
32034402	2002	32	2	100	3	1	2	2	0	3	0	11	4	24.8015873015873	3	2	2	1	2	0	1	1	2	1	1064	0	1064	0	1064	-1.65271571418956	-.950780298135476	-4.11466251912169	1
51181702	2002	51	1	73	2	2	1	1	0	3	0	5	2	24.7966673279111	3	2	2	1	2	0	1	1	3	1	2216	0	3289	1	3551	-1.06482629199407	-.340178485323008	-2.30317806820708	1
43063602	2002	43	1	70	2	1	1	1	0	3	0	6	3	24.7966673279111	3	1	2	2	2	1	2	1	2	0	3379	0	3379	1	5559	-.340985121116053	-.274546249286454	-.949024447897475	1
43021202	2002	43	1	94	3	2	1	2	0	3	0	7	3	24.7966673279111	3	2	2	1	2	0	1	1	3	1	1069	0	5903	0	5903	-1.06482629199407	-.340178485323008	-2.30317806820708	1
33252505	2005	33	2	86	3	2	2	2	0	3	0	7	3	24.7966673279111	3	2	2	2	2	0	1	1	3	0	2238	0	2238	1	3100	-.208335792253931	.738555990780219	.577506684820689	2
45628505	2005	45	1	96	3	2	1	1	0	3	0	10	4	24.7966673279111	3	2	2	2	2	0	1	1	3	0	1153	0	1153	1	1888	-.208335792253931	.738555990780219	.577506684820689	2
41011908	2008	41	1	81	3	2	1	1	1	2	1	8	1	24.7767952496903	3	2	2	2	2	0	1	1	4	1	1101	0	3684	0	3684	.379553629941562	1.34915780359269	2.3889911357353	3
46098312	2012	46	1	91	3	2	1	1	0	3	0	9	4	24.7767952496903	3	2	2	2	2	0	1	1	3	0	1979	0	1979	0	1979	-.208335792253931	.738555990780219	.577506684820689	2
51000408	2008	51	2	93	3	1	1	1	0	2	1	6	3	24.7736588441962	3	1	2	1	2	3	2	1	2	0	0	1	1116	1	1696	-1.19747562085619	-1.35328072538968	-3.82970920092524	1
50061302	2002	50	1	80	3	2	1	1	0	3	0	8	1	24.7736588441962	3	2	2	2	2	0	1	1	3	1	2278	0	5947	0	5947	-.208335792253931	.738555990780219	.577506684820689	2
37138705	2005	37	1	66	1	2	1	1	1	3	0	8	1	24.7736588441962	3	1	2	2	2	4	2	1	4	0	3332	0	3332	0	3332	.834793723274934	.946657376338482	2.67394445393175	3
37086002	2002	37	2	78	2	2	1	1	0	3	0	9	4	24.7736588441962	3	1	2	2	2	0	1	1	3	1	2274	0	6060	0	6060	-.208335792253931	.738555990780219	.577506684820689	2
37270708	2008	37	1	85	3	2	1	1	0	3	0	9	4	24.7736588441962	3	2	2	1	2	0	1	1	2	0	1082	0	1082	0	1082	-1.65271571418956	-.950780298135476	-4.11466251912169	1
37079002	2002	37	1	75	2	2	1	1	0	3	0	12	4	24.7736588441962	3	1	2	2	2	0	1	1	3	1	3460	0	4392	0	4392	-.208335792253931	.738555990780219	.577506684820689	2
36028102	2002	36	1	75	2	2	2	1	1	3	0	2	2	24.7675659198293	3	2	2	2	2	0	1	1	2	1	2171	1	3324	0	4363	-.796225214449425	.12795417796775	-1.23397776609392	1
37232808	2008	37	1	65	1	1	2	2	0	3	0	5	2	24.7675659198293	3	1	2	2	2	0	1	1	2	0	3495	0	3495	0	3495	-.796225214449425	.12795417796775	-1.23397776609392	1
32177602	2002	32	2	71	2	2	1	1	1	3	0	6	3	24.7675659198293	3	2	2	2	2	5	2	1	4	0	1136	0	1136	0	1136	.834793723274934	.946657376338482	2.67394445393175	3
42061402	2002	42	3	70	2	2	2	2	0	3	0	6	3	24.7675659198293	3	1	2	2	2	0	1	1	3	1	1177	0	2311	1	3227	-.208335792253931	.738555990780219	.577506684820689	2
42155905	2005	42	3	91	3	2	1	1	1	3	0	6	3	24.7675659198293	3	2	1	2	2	0	1	1	3	0	1098	0	1098	0	1098	-.408616200953897	.176068388696526	-.492282100308626	1
13070605	2005	13	1	100	3	2	2	2	0	3	0	6	3	24.7675659198293	3	2	2	2	2	2	2	1	5	0	2261	0	2261	0	1182	1.42268314547043	1.55725918915095	4.48542890484636	3
31125305	2005	31	1	65	1	1	2	2	1	2	1	6	3	24.7675659198293	3	1	2	1	2	6	3	1	2	1	1090	0	2225	1	3142	-.74223552752282	-1.75578115264388	-3.54475588272879	1
46016908	2008	46	1	63	1	1	1	1	0	2	1	6	3	24.7675659198293	3	1	2	2	2	0	1	1	3	0	1232	0	1232	0	1232	-.208335792253931	.738555990780219	.577506684820689	2
44600108	2008	44	3	73	2	1	1	1	1	2	1	6	3	24.7675659198293	3	1	2	1	2	6	3	1	2	0	1303	0	1303	0	1303	-.74223552752282	-1.75578115264388	-3.54475588272879	1
42225708	2008	42	1	63	1	2	1	1	0	3	0	8	1	24.7675659198293	3	1	2	1	2	4	2	1	2	0	1987	0	1987	0	1987	-1.19747562085619	-1.35328072538968	-3.82970920092524	1
32452812	2012	32	1	85	3	2	1	1	0	2	1	8	1	24.7675659198293	3	2	2	1	2	0	1	1	2	1	693	0	2001	0	2001	-1.65271571418956	-.950780298135476	-4.11466251912169	1
50045802	2002	50	1	65	1	1	2	2	0	1	0	10	4	24.7675659198293	3	1	2	2	2	6	3	2	3	0	2315	0	2315	0	2315	1.83029099233135	-1.13095595984954	1.76792993081365	3
32357805	2005	32	1	104	3	2	1	1	0	2	1	10	4	24.7675659198293	3	2	1	2	2	0	1	1	3	0	1114	0	1114	1	2472	-.408616200953897	.176068388696526	-.492282100308626	1
21001808	2008	21	1	90	3	1	1	1	0	3	0	10	4	24.7675659198293	3	1	2	2	2	0	1	1	4	0	3645	0	3645	0	3645	.379553629941562	1.34915780359269	2.3889911357353	3
37225508	2008	37	1	67	1	1	2	2	0	3	0	11	4	24.7675659198293	3	1	2	2	2	5	2	1	3	1	3552	0	3552	0	3552	.246904301079441	.336055563526014	.862460003017138	3
22004508	2008	22	3	103	3	2	1	1	0	3	0	18	4	24.7675659198293	3	2	2	2	2	0	1	1	3	0	362	0	362	1	362	-.208335792253931	.738555990780219	.577506684820689	2
33049808	2008	33	1	67	1	2	1	1	0	3	0	7	3	24.7474542577792	3	1	2	2	2	0	1	1	3	1	2116	0	3735	0	3735	-.208335792253931	.738555990780219	.577506684820689	2
37435714	2014	37	1	91	3	2	1	1	1	1	0	6	3	24.7324613555291	3	2	2	2	2	0	1	1	3	0	0	0	0	1	412	-.208335792253931	.738555990780219	.577506684820689	2
37250608	2008	37	1	73	2	2	1	1	0	3	0	11	4	24.7324613555291	3	1	2	2	2	0	1	1	4	0	1070	0	1070	1	1007	.379553629941562	1.34915780359269	2.3889911357353	3
50051608	2008	50	1	102	3	2	1	1	0	2	1	12	4	24.7324613555291	3	2	2	2	2	0	1	1	3	0	250	0	250	1	250	-.208335792253931	.738555990780219	.577506684820689	2
34160408	2008	34	1	103	3	2	1	1	0	2	1	9	4	24.7138397502601	3	2	2	2	2	0	1	1	3	0	991	0	991	1	1529	-.208335792253931	.738555990780219	.577506684820689	2
42069302	2002	42	1	72	2	1	2	1	0	3	0	7	3	24.6913580246914	3	1	2	2	2	2	2	2	4	1	1076	0	4438	1	5510	1.96294032119347	-.117853719782869	3.29446106353182	3
37298408	2008	37	3	80	3	1	2	2	0	2	1	7	3	24.6913580246914	3	1	2	2	2	11	3	2	3	0	0	1	1082	0	1082	1.83029099233135	-1.13095595984954	1.76792993081365	3
42032802	2002	42	1	84	3	1	2	2	0	3	0	9	4	24.6913580246914	3	2	2	1	2	0	1	1	3	0	1131	0	1131	1	1848	-1.06482629199407	-.340178485323008	-2.30317806820708	1
34120705	2005	34	1	90	3	2	1	1	0	3	0	5	2	24.6913580246914	3	2	2	2	2	0	1	1	3	0	0	0	0	1	1038	-.208335792253931	.738555990780219	.577506684820689	2
34123805	2005	34	1	96	3	2	1	1	0	3	0	6	3	24.6913580246914	3	2	2	2	2	0	1	1	4	0	0	0	0	1	206	.379553629941562	1.34915780359269	2.3889911357353	3
45814914	2014	45	2	89	3	2	1	2	0	3	0	7	3	24.6913580246914	3	1	2	2	2	0	1	1	3	0	0	0	0	1	533	-.208335792253931	.738555990780219	.577506684820689	2
37218208	2008	37	1	81	3	2	1	1	0	3	0	8	1	24.6913580246914	3	1	2	2	2	0	1	1	3	0	1049	0	1049	1	3094	-.208335792253931	.738555990780219	.577506684820689	2
37350509	2008	37	1	91	3	2	1	1	0	2	1	10	4	24.6913580246914	3	2	2	2	2	0	1	1	4	0	1873	0	1873	1	2147	.379553629941562	1.34915780359269	2.3889911357353	3
43320314	2014	43	1	88	3	1	2	1	0	3	0	10	4	24.6913580246914	3	1	2	2	2	1	2	1	3	0	0	0	0	1	1191	.246904301079441	.336055563526014	.862460003017138	3
32305605	2005	32	1	98	3	2	1	1	0	3	0	12	4	24.6913580246914	3	2	2	2	2	0	1	1	3	0	3362	0	3362	1	4073	-.208335792253931	.738555990780219	.577506684820689	2
41010308	2008	41	3	100	3	2	1	1	0	3	0	12	4	24.6913580246914	3	2	2	2	2	2	2	1	3	0	1094	0	1094	1	1094	.246904301079441	.336055563526014	.862460003017138	3
42302112	2012	42	1	86	3	1	1	1	0	3	0	7	3	24.6904054627522	3	1	2	1	2	5	2	1	2	0	0	0	0	1	876	-1.19747562085619	-1.35328072538968	-3.82970920092524	1
32324405	2005	32	1	85	3	1	1	1	1	2	1	8	1	24.6904054627522	3	2	2	2	2	2	2	1	3	0	1043	0	1043	0	1043	.246904301079441	.336055563526014	.862460003017138	3
13000108	2008	13	3	66	1	2	1	1	0	2	1	8	1	24.6904054627522	3	2	2	2	1	9	3	2	3	0	3721	0	3721	0	3721	2.45775947554596	-2.89465398261763	.616894743780447	2
51262405	2005	51	1	89	3	2	1	1	0	2	1	7	3	24.6786042240588	3	2	2	2	2	0	1	1	3	0	1251	0	1251	1	2100	-.208335792253931	.738555990780219	.577506684820689	2
33000908	2008	33	3	65	1	1	1	1	1	3	0	4	2	24.6770213383655	3	1	2	2	2	17	4	2	4	1	3816	0	3816	0	3816	2.87342050786022	-.922854574291278	3.86436769992472	3
37261008	2008	37	1	68	1	1	2	2	0	3	0	6	3	24.6770213383655	3	1	2	2	2	6	3	2	3	1	3465	0	3465	0	3465	1.83029099233135	-1.13095595984954	1.76792993081365	3
11042002	2002	11	3	67	1	1	2	1	1	2	1	10	4	24.6770213383655	3	2	2	2	2	6	3	2	3	0	4427	0	4427	0	4427	1.83029099233135	-1.13095595984954	1.76792993081365	3
61007408	2008	61	1	91	3	1	1	1	0	2	1	13	4	24.6770213383655	3	2	2	2	2	12	4	2	4	0	2126	0	2126	1	2953	2.87342050786022	-.922854574291278	3.86436769992472	3
31083302	2002	31	1	72	2	1	2	2	0	2	1	8	1	24.6755002704164	3	1	2	2	2	7	3	2	3	1	4371	0	4371	1	5018	1.83029099233135	-1.13095595984954	1.76792993081365	3
42065702	2002	42	1	67	1	1	2	2	0	3	0	9	4	24.6755002704164	3	1	2	2	2	8	3	1	4	1	3380	0	4438	0	4438	1.29003381660831	.544156949084278	2.9588977721282	3
32434412	2012	32	1	75	2	2	2	1	0	3	0	6	3	24.6710526315789	3	1	1	2	2	4	2	1	3	0	701	0	701	0	701	.0466238923794754	-.226432038557679	-.207328782112177	1
37335508	2008	37	1	89	3	1	2	1	0	3	0	12	4	24.6710526315789	3	2	2	2	2	0	1	1	3	0	1419	0	1419	1	1603	-.208335792253931	.738555990780219	.577506684820689	2
37212608	2008	37	1	76	2	1	1	2	0	3	0	3	2	24.65483234714	3	1	2	2	2	6	3	1	2	1	1049	0	1049	0	1972	.114254972217319	-.677046676540659	-.664071129701026	1
11037402	2002	11	3	69	1	2	1	1	0	2	1	5	2	24.65483234714	3	2	1	1	1	8	3	2	3	1	1088	0	4382	0	4382	1.40098856710585	-4.53587606080455	-3.33357879437663	1
31121105	2005	31	3	101	3	2	1	1	1	3	0	5	2	24.65483234714	3	2	2	2	2	6	3	2	3	0	0	0	0	1	1211	1.83029099233135	-1.13095595984954	1.76792993081365	3
41210208	2008	41	1	83	3	2	2	1	0	3	0	5	2	24.65483234714	3	1	1	2	2	0	1	1	3	0	966	0	966	1	966	-.408616200953897	.176068388696526	-.492282100308626	1
37070202	2002	37	2	75	2	1	2	1	0	2	1	6	3	24.65483234714	3	2	2	2	2	4	2	1	4	0	4330	0	4330	0	4330	.834793723274934	.946657376338482	2.67394445393175	3
37254408	2008	37	1	72	2	2	1	1	1	3	0	6	3	24.65483234714	3	1	2	2	2	4	2	1	3	1	1097	0	1097	0	2037	.246904301079441	.336055563526014	.862460003017138	3
46097512	2012	46	1	85	3	1	1	1	0	2	1	6	3	24.65483234714	3	1	2	2	2	5	2	1	3	0	1976	0	1976	0	1976	.246904301079441	.336055563526014	.862460003017138	3
34006408	2008	34	1	84	3	1	2	2	0	2	1	7	3	24.65483234714	3	2	2	2	2	0	1	1	3	0	3736	0	3736	0	3736	-.208335792253931	.738555990780219	.577506684820689	2
45063308	2008	45	2	97	3	2	1	1	0	2	1	8	1	24.65483234714	3	2	2	2	2	0	1	1	2	0	1109	0	1109	1	1688	-.796225214449425	.12795417796775	-1.23397776609392	1
37209308	2008	37	1	77	2	2	1	1	0	3	0	8	1	24.65483234714	3	2	2	2	2	0	1	1	3	0	0	1	1083	0	3628	-.208335792253931	.738555990780219	.577506684820689	2
45802512	2012	45	1	61	1	1	2	2	0	3	0	8	1	24.65483234714	3	2	2	2	2	7	3	1	3	1	682	0	2007	0	2007	.702144394412813	-.0664448637281904	1.14741332121359	3
41310612	2012	41	1	103	3	2	1	1	0	3	0	8	1	24.65483234714	3	2	1	2	2	0	1	1	2	0	1996	0	1996	0	1996	-.99650562314939	-.434533424115943	-2.30376655122324	1
45813414	2014	45	2	82	3	1	1	1	1	3	0	8	1	24.65483234714	3	1	2	2	2	3	2	1	3	0	1315	0	1315	0	1315	.246904301079441	.336055563526014	.862460003017138	3
45431702	2002	45	2	69	1	2	1	1	0	3	0	9	4	24.65483234714	3	1	2	2	1	0	1	2	3	1	2274	1	3375	1	4209	1.54727928887922	-2.08965312810922	.046988107387548	1
33156702	2002	33	1	65	1	1	1	1	1	3	0	9	4	24.65483234714	3	1	2	2	2	4	2	1	3	1	3395	1	4432	0	5941	.246904301079441	.336055563526014	.862460003017138	3
50039508	2008	50	2	94	3	1	1	1	0	2	1	10	4	24.65483234714	3	2	2	2	2	0	1	2	3	0	1079	0	1079	1	1454	.919810805664606	-.325955105341133	1.19802329442076	3
43204908	2008	43	2	85	3	2	1	1	1	3	0	10	4	24.65483234714	3	2	2	1	2	0	1	1	3	0	1302	0	1302	1	1629	-1.06482629199407	-.340178485323008	-2.30317806820708	1
32012408	2008	32	3	95	3	2	1	1	0	1	0	10	4	24.65483234714	3	2	2	2	2	5	2	1	4	0	305	0	305	1	305	.834793723274934	.946657376338482	2.67394445393175	3
45044008	2008	45	2	81	3	1	2	2	0	3	0	10	4	24.65483234714	3	1	2	2	2	6	3	1	4	0	1093	0	1093	1	2655	1.29003381660831	.544156949084278	2.9588977721282	3
51149708	2008	51	1	101	3	2	1	1	0	2	1	5	2	24.6530314097882	3	2	2	2	1	0	1	1	3	0	1030	0	1030	1	1249	.419132690960677	-1.02514203198787	-.573528502212519	1
43065202	2002	43	2	101	3	2	1	1	0	3	0	10	4	24.6530314097882	3	2	2	2	2	0	1	1	3	0	1008	0	1008	1	1327	-.208335792253931	.738555990780219	.577506684820689	2
37303208	2008	37	3	91	3	2	1	2	0	3	0	11	4	24.6530314097882	3	2	2	2	2	0	1	1	3	0	1986	0	1986	0	1986	-.208335792253931	.738555990780219	.577506684820689	2
37105105	2005	37	1	95	3	2	1	1	0	3	0	9	4	24.6379424313443	3	2	2	2	2	0	1	1	3	0	3302	0	3302	1	4818	-.208335792253931	.738555990780219	.577506684820689	2
37443814	2014	37	1	75	2	1	2	2	1	3	0	7	3	24.6229609110496	3	1	2	2	2	13	4	1	3	0	1270	0	1270	0	1270	1.15738448774619	-.468945290982395	1.43236663941004	3
37368409	2008	37	1	66	1	1	1	1	1	2	1	8	1	24.6229609110496	3	1	1	2	2	6	3	2	4	0	1170	0	1170	0	1170	2.21790000582688	-1.08284174912077	2.50962559659895	3
33189302	2002	33	1	80	3	1	1	1	0	3	0	5	2	24.6097337006428	3	2	2	2	2	0	1	1	3	0	5847	0	5847	0	5847	-.208335792253931	.738555990780219	.577506684820689	2
32084708	2008	32	2	101	3	1	2	2	0	3	0	6	3	24.6097337006428	3	2	2	2	2	0	1	1	3	0	191	0	191	1	191	-.208335792253931	.738555990780219	.577506684820689	2
33350705	2005	33	1	74	2	1	2	2	0	3	0	7	3	24.6097337006428	3	1	2	2	2	11	3	1	3	0	3212	0	3212	0	3212	.702144394412813	-.0664448637281904	1.14741332121359	3
37040908	2008	37	1	66	1	1	1	1	0	3	0	7	3	24.6097337006428	3	1	2	1	2	2	2	1	2	0	3776	0	3776	0	3776	-1.19747562085619	-1.35328072538968	-3.82970920092524	1
33193202	2002	33	1	65	1	1	2	1	0	2	1	9	4	24.6097337006428	3	1	2	2	2	0	1	1	4	1	4398	0	5871	0	5871	.379553629941562	1.34915780359269	2.3889911357353	3
14032605	2005	14	1	87	3	1	2	2	1	2	1	10	4	24.6097337006428	3	2	2	2	1	7	3	2	3	0	0	1	1154	1	2961	2.45775947554596	-2.89465398261763	.616894743780447	2
37213608	2008	37	1	87	3	1	2	2	0	3	0	10	4	24.6097337006428	3	1	2	2	2	5	2	1	3	0	433	0	433	1	433	.246904301079441	.336055563526014	.862460003017138	3
42255405	2005	42	1	66	1	1	2	2	0	3	0	5	2	24.609375	3	1	2	1	2	0	1	1	1	0	3315	1	4842	0	4842	-2.24060513638506	-1.56138211094794	-5.9261469700363	1
33192202	2002	33	3	62	1	1	1	2	1	3	0	8	1	24.609375	3	2	2	2	2	2	2	1	3	1	4427	0	4427	1	5444	.246904301079441	.336055563526014	.862460003017138	3
21168705	2005	21	3	66	1	2	1	1	1	2	1	8	1	24.609375	3	1	2	2	2	5	2	2	4	0	3169	0	3169	0	3169	1.96294032119347	-.117853719782869	3.29446106353182	3
42231408	2008	42	1	95	3	2	1	1	0	3	0	8	1	24.609375	3	2	2	2	2	2	2	1	4	0	1995	0	1995	1	2192	.834793723274934	.946657376338482	2.67394445393175	3
41332612	2012	41	2	70	2	1	2	2	0	3	0	8	1	24.609375	3	1	2	2	2	6	3	1	3	1	826	1	2003	0	2003	.702144394412813	-.0664448637281904	1.14741332121359	3
50059102	2002	50	1	70	2	2	1	1	0	3	0	9	4	24.609375	3	2	2	2	2	6	3	1	3	0	4418	0	4418	0	4418	.702144394412813	-.0664448637281904	1.14741332121359	3
41049808	2008	41	1	100	3	1	2	2	0	3	0	9	4	24.609375	3	2	2	2	2	0	1	1	3	0	475	0	475	1	475	-.208335792253931	.738555990780219	.577506684820689	2
34122405	2005	34	1	92	3	1	2	2	0	2	1	10	4	24.609375	3	1	1	2	2	6	3	2	4	0	1117	0	1117	1	1515	2.21790000582688	-1.08284174912077	2.50962559659895	3
41042702	2002	41	1	93	3	1	1	2	0	2	1	12	4	24.609375	3	2	2	2	2	3	2	1	3	0	2201	0	2201	1	2680	.246904301079441	.336055563526014	.862460003017138	3
42065902	2002	42	1	77	2	1	2	1	0	3	0	12	4	24.609375	3	1	2	1	2	0	1	1	2	1	2316	0	2316	1	2449	-1.65271571418956	-.950780298135476	-4.11466251912169	1
42210108	2008	42	1	105	3	1	2	2	1	3	0	12	4	24.609375	3	2	2	2	2	0	1	1	3	0	1980	0	1980	1	2933	-.208335792253931	.738555990780219	.577506684820689	2
32351705	2005	32	2	100	3	2	1	1	0	3	0	18	4	24.609375	3	2	2	2	2	0	1	1	3	0	0	0	0	1	152	-.208335792253931	.738555990780219	.577506684820689	2
37005808	2008	37	1	80	3	2	1	1	1	2	1	8	1	24.5949074074074	3	2	2	2	2	0	1	1	3	0	0	1	1207	0	3741	-.208335792253931	.738555990780219	.577506684820689	2
33199202	2002	33	3	70	2	1	1	2	0	2	1	9	4	24.5674740484429	3	2	2	2	2	3	2	1	3	1	967	1	5908	0	5908	.246904301079441	.336055563526014	.862460003017138	3
22064205	2005	22	3	93	3	1	1	1	0	1	0	9	4	24.5674740484429	3	1	2	2	1	0	1	2	3	0	0	0	0	1	173	1.54727928887922	-2.08965312810922	.046988107387548	1
41075902	2002	41	3	67	1	1	2	1	0	3	0	10	4	24.5674740484429	3	2	2	2	2	5	2	2	3	0	0	1	970	1	1993	1.37505089899798	-.728455532595338	1.48297661261721	3
33064302	2002	33	1	86	3	1	2	2	0	3	0	10	4	24.560326301478	3	1	2	2	2	3	2	1	3	0	2310	0	2310	1	3081	.246904301079441	.336055563526014	.862460003017138	3
37389109	2008	37	1	63	1	2	1	1	0	3	0	5	2	24.5577523413111	3	1	2	1	2	6	3	1	3	0	3139	0	3139	0	3139	-.154346105327326	-1.14517933983142	-1.73327143181418	1
43321014	2014	43	1	78	2	2	1	1	0	3	0	7	3	24.5577523413111	3	2	2	2	2	8	3	1	3	0	1295	0	1295	0	1295	.702144394412813	-.0664448637281904	1.14741332121359	3
43313414	2014	43	1	67	1	1	2	1	0	3	0	10	4	24.5577523413111	3	2	2	2	2	0	1	1	3	1	1283	0	1283	0	1283	-.208335792253931	.738555990780219	.577506684820689	2
46049008	2008	46	1	89	3	1	1	2	0	3	0	8	1	24.5389649018441	3	1	2	1	2	0	1	1	3	0	1286	0	1286	0	1286	-1.06482629199407	-.340178485323008	-2.30317806820708	1
31015508	2008	31	3	65	1	2	1	1	1	2	1	8	1	24.5389649018441	3	1	1	2	1	6	3	2	3	0	1132	0	1132	0	1132	2.25747906684599	-3.45714158470132	-.452894041348868	1
11058105	2005	11	3	88	3	1	2	2	0	2	1	9	4	24.5389649018441	3	1	2	2	1	0	1	2	3	0	0	0	0	1	231	1.54727928887922	-2.08965312810922	.046988107387548	1
37418012	2012	37	1	79	2	1	1	1	1	3	0	8	1	24.5351239669421	3	1	2	2	2	2	2	1	3	0	1958	0	1958	0	1958	.246904301079441	.336055563526014	.862460003017138	3
32482614	2014	32	1	100	3	1	1	2	0	3	0	8	1	24.526817529733	3	2	2	2	2	0	1	1	3	0	0	0	0	1	658	-.208335792253931	.738555990780219	.577506684820689	2
41121505	2005	41	1	66	1	2	1	1	0	3	0	4	2	24.5243463470591	3	1	2	2	2	0	1	1	3	1	1153	0	4863	0	4863	-.208335792253931	.738555990780219	.577506684820689	2
37081402	2002	37	3	77	2	1	2	2	0	2	1	6	3	24.5243463470591	3	1	2	2	2	6	3	2	4	0	2237	1	3419	0	4352	2.41818041452684	-.520354147037074	3.57941438172827	3
41238108	2008	41	1	84	3	1	1	1	0	3	0	7	3	24.5089457652043	3	2	2	1	2	0	1	1	2	1	1258	0	1258	1	1432	-1.65271571418956	-.950780298135476	-4.11466251912169	1
33270805	2005	33	3	88	3	1	1	1	1	2	1	8	1	24.5089457652043	3	2	2	2	2	4	2	2	4	0	3330	0	3330	1	3632	1.96294032119347	-.117853719782869	3.29446106353182	3
50036408	2008	50	1	87	3	2	1	2	0	3	0	10	4	24.5043439518824	3	2	2	1	2	0	1	1	3	0	2153	0	2153	1	2699	-1.06482629199407	-.340178485323008	-2.30317806820708	1
51223005	2005	51	1	66	1	2	1	1	0	3	0	8	1	24.4897959183673	3	1	2	2	2	0	1	1	3	1	1189	0	1189	1	2428	-.208335792253931	.738555990780219	.577506684820689	2
44224805	2005	44	1	101	3	1	1	1	1	3	0	8	1	24.4897959183673	3	1	2	2	2	0	1	1	3	0	1019	0	1019	1	1992	-.208335792253931	.738555990780219	.577506684820689	2
34114905	2005	34	1	88	3	2	1	1	0	3	0	10	4	24.4897959183673	3	2	2	2	2	0	1	1	3	0	0	0	0	1	531	-.208335792253931	.738555990780219	.577506684820689	2
12032705	2005	12	1	90	3	2	1	1	1	3	0	12	4	24.4897959183673	3	2	1	2	2	0	1	1	3	0	1133	0	1133	1	2251	-.408616200953897	.176068388696526	-.492282100308626	1
23050505	2005	23	3	92	3	1	1	1	1	1	0	5	2	24.4897959183673	3	1	1	2	1	6	3	2	4	1	1209	0	1209	1	1292	2.84536848904149	-2.84653977188885	1.35859040956574	3
41311512	2012	41	1	70	2	1	1	1	0	3	0	5	2	24.4897959183673	3	1	2	2	2	3	2	1	3	0	818	0	818	0	818	.246904301079441	.336055563526014	.862460003017138	3
37229008	2008	37	2	80	3	1	1	1	1	2	1	7	3	24.4897959183673	3	1	2	2	2	6	3	2	3	1	1108	0	3640	0	3640	1.83029099233135	-1.13095595984954	1.76792993081365	3
41308112	2012	41	1	90	3	1	1	1	0	3	0	7	3	24.4897959183673	3	2	2	2	2	5	2	1	3	0	0	0	0	1	645	.246904301079441	.336055563526014	.862460003017138	3
21071102	2002	21	1	65	1	1	2	1	0	2	1	8	1	24.4897959183673	3	1	2	2	2	6	3	2	3	0	3322	0	3322	1	3946	1.83029099233135	-1.13095595984954	1.76792993081365	3
37287208	2008	37	1	99	3	1	2	2	1	3	0	8	1	24.4897959183673	3	2	2	2	2	0	1	1	4	0	1043	0	1043	1	1470	.379553629941562	1.34915780359269	2.3889911357353	3
41000708	2008	41	3	65	1	1	2	1	0	2	1	8	1	24.4897959183673	3	1	2	2	2	10	3	2	3	0	1134	0	1134	0	1134	1.83029099233135	-1.13095595984954	1.76792993081365	3
32004608	2008	32	1	94	3	1	1	1	0	3	0	10	4	24.4897959183673	3	2	2	2	2	0	1	1	3	0	342	0	342	1	342	-.208335792253931	.738555990780219	.577506684820689	2
37053202	2002	37	1	70	2	2	2	2	0	3	0	3	2	24.4646016033724	3	2	2	2	2	0	1	1	4	0	4349	1	6145	0	6145	.379553629941562	1.34915780359269	2.3889911357353	3
32176702	2002	32	1	81	3	2	2	2	0	3	0	6	3	24.4646016033724	3	2	2	2	2	0	1	1	3	0	2268	0	2268	0	2268	-.208335792253931	.738555990780219	.577506684820689	2
13056202	2002	13	1	70	2	2	1	1	0	3	0	6	3	24.4646016033724	3	1	2	2	2	6	3	1	3	0	1069	0	1069	1	2111	.702144394412813	-.0664448637281904	1.14741332121359	3
44604608	2008	44	3	71	2	1	1	1	0	2	1	8	1	24.4646016033724	3	1	2	2	2	19	4	2	3	1	1254	0	3539	0	3539	2.28553108566472	-1.53345638710375	2.0528832490101	3
42209208	2008	42	1	74	2	1	2	1	0	3	0	8	1	24.4646016033724	3	1	2	1	2	0	1	1	2	0	3276	0	3276	0	3276	-1.65271571418956	-.950780298135476	-4.11466251912169	1
37208108	2008	37	1	76	2	1	2	2	0	3	0	8	1	24.4646016033724	3	1	2	1	2	5	2	2	3	0	0	1	1059	1	1588	.518560399257839	-1.80719000869856	-1.39770814041056	1
32325905	2005	32	2	94	3	2	1	1	0	3	0	9	4	24.4646016033724	3	2	2	2	2	0	1	1	3	0	0	0	0	1	704	-.208335792253931	.738555990780219	.577506684820689	2
41031602	2002	41	1	88	3	1	1	2	0	2	1	10	4	24.4646016033724	3	2	2	2	2	5	2	1	3	1	1083	0	4378	0	4378	.246904301079441	.336055563526014	.862460003017138	3
33117302	2002	33	1	77	2	1	2	1	0	3	0	10	4	24.4646016033724	3	2	2	2	2	2	2	1	4	1	1100	0	1100	0	1100	.834793723274934	.946657376338482	2.67394445393175	3
34005308	2008	34	1	67	1	1	2	2	0	2	1	10	4	24.4646016033724	3	1	2	2	2	4	2	1	3	0	0	1	3697	0	3697	.246904301079441	.336055563526014	.862460003017138	3
32482514	2014	32	1	100	3	2	1	1	0	3	0	10	4	24.4563421243969	3	2	2	2	2	0	1	1	2	0	0	0	0	1	627	-.796225214449425	.12795417796775	-1.23397776609392	1
44110502	2002	44	1	78	2	2	1	1	1	2	1	8	1	24.4560634171024	3	1	2	2	2	6	3	2	4	0	0	1	1178	0	1178	2.41818041452684	-.520354147037074	3.57941438172827	3
45425502	2002	45	2	67	1	2	1	1	1	3	0	9	4	24.4560634171024	3	1	2	2	2	0	1	1	3	1	1086	0	4391	0	4391	-.208335792253931	.738555990780219	.577506684820689	2
41076902	2002	41	3	65	1	2	1	1	1	2	1	6	3	24.4510734021224	3	1	2	2	1	10	3	2	3	1	2178	1	3300	0	4312	2.45775947554596	-2.89465398261763	.616894743780447	2
41367214	2014	41	2	87	3	2	1	1	0	3	0	6	3	24.4510734021224	3	2	2	2	2	0	1	1	3	0	1176	0	1176	0	1176	-.208335792253931	.738555990780219	.577506684820689	2
41075702	2002	41	3	77	2	2	2	2	0	3	0	10	4	24.4510734021224	3	2	2	1	2	0	1	2	3	1	2122	0	3277	1	3749	.0633203059244669	-1.40468958144436	-1.68266145860701	1
45046308	2008	45	2	83	3	1	2	1	0	2	1	7	3	24.4472789115646	3	1	2	2	2	6	3	2	4	0	2163	0	2163	0	2163	2.41818041452684	-.520354147037074	3.57941438172827	3
37412512	2012	37	1	90	3	1	2	1	0	2	1	11	4	24.4472789115646	3	2	2	2	2	10	3	2	4	0	1954	0	1954	0	1954	2.41818041452684	-.520354147037074	3.57941438172827	3
44044108	2008	44	2	83	3	2	1	1	0	2	1	4	2	24.4444444444444	3	1	2	2	2	0	1	1	4	0	0	1	992	1	1552	.379553629941562	1.34915780359269	2.3889911357353	3
44152405	2005	44	1	93	3	2	1	1	0	1	0	5	2	24.4444444444444	3	2	2	2	2	0	1	1	3	0	1180	0	1180	1	1371	-.208335792253931	.738555990780219	.577506684820689	2
44208408	2008	44	2	83	3	2	1	1	0	3	0	5	2	24.4444444444444	3	2	2	2	2	0	1	1	3	0	3539	0	3539	0	3539	-.208335792253931	.738555990780219	.577506684820689	2
50055408	2008	50	1	82	3	2	1	2	0	3	0	5	2	24.4444444444444	3	1	2	2	2	0	1	1	3	0	1050	1	2081	0	3679	-.208335792253931	.738555990780219	.577506684820689	2
37411612	2012	37	3	72	2	2	1	1	0	3	0	5	2	24.4444444444444	3	2	2	2	2	11	3	2	3	0	721	0	721	0	721	1.83029099233135	-1.13095595984954	1.76792993081365	3
41059102	2002	41	1	77	2	2	1	1	0	3	0	6	3	24.4444444444444	3	1	2	2	2	0	1	1	3	0	1068	1	2225	0	2225	-.208335792253931	.738555990780219	.577506684820689	2
11058505	2005	11	3	96	3	1	1	1	0	1	0	6	3	24.4444444444444	3	2	1	2	1	0	1	1	3	0	0	0	0	1	100	.218852282260712	-1.58762963407156	-1.64331728734183	1
21167605	2005	21	3	89	3	1	2	2	1	2	1	6	3	24.4444444444444	3	1	2	1	2	0	1	2	3	1	2140	0	2140	1	2324	.0633203059244669	-1.40468958144436	-1.68266145860701	1
45463202	2002	45	2	69	1	2	1	1	0	2	1	7	3	24.4444444444444	3	2	2	2	2	0	1	1	2	1	3367	0	3367	1	3696	-.796225214449425	.12795417796775	-1.23397776609392	1
34080802	2002	34	1	79	2	2	2	1	0	3	0	7	3	24.4444444444444	3	2	2	2	2	0	1	1	3	0	1103	0	1103	0	1103	-.208335792253931	.738555990780219	.577506684820689	2
32332105	2005	32	1	89	3	2	1	1	1	2	1	7	3	24.4444444444444	3	2	2	2	2	0	1	1	3	1	1009	0	1009	1	2024	-.208335792253931	.738555990780219	.577506684820689	2
50026202	2002	50	1	82	3	2	1	1	0	2	1	8	1	24.4444444444444	3	1	2	2	2	0	1	1	3	1	2280	0	3335	1	3536	-.208335792253931	.738555990780219	.577506684820689	2
21060002	2002	21	3	75	2	2	1	1	0	2	1	8	1	24.4444444444444	3	1	2	2	1	0	1	2	3	1	1063	1	3355	0	3355	1.54727928887922	-2.08965312810922	.046988107387548	1
21109405	2005	21	1	91	3	1	2	2	0	3	0	8	1	24.4444444444444	3	2	2	1	2	0	1	1	2	0	1122	0	1122	0	1122	-1.65271571418956	-.950780298135476	-4.11466251912169	1
41230308	2008	41	1	63	1	2	1	1	0	3	0	8	1	24.4444444444444	3	2	1	2	2	0	1	1	3	1	3256	0	3256	0	3256	-.408616200953897	.176068388696526	-.492282100308626	1
45010108	2008	45	1	67	1	1	1	2	0	3	0	8	1	24.4444444444444	3	1	1	2	2	2	2	1	3	0	1080	0	1080	1	2657	.0466238923794754	-.226432038557679	-.207328782112177	1
37225808	2008	37	1	81	3	2	2	2	0	3	0	8	1	24.4444444444444	3	1	2	2	2	0	1	1	3	0	0	1	1076	0	1076	-.208335792253931	.738555990780219	.577506684820689	2
21002408	2008	21	1	66	1	2	1	1	0	3	0	8	1	24.4444444444444	3	1	2	2	2	6	3	1	4	0	2156	0	2156	0	2156	1.29003381660831	.544156949084278	2.9588977721282	3
45813814	2014	45	2	79	2	2	1	1	0	3	0	8	1	24.4444444444444	3	2	2	2	2	0	1	1	3	0	0	0	0	1	640	-.208335792253931	.738555990780219	.577506684820689	2
42322214	2014	42	1	68	1	1	2	2	0	3	0	8	1	24.4444444444444	3	1	2	2	2	5	2	1	4	0	1300	0	1300	0	1300	.834793723274934	.946657376338482	2.67394445393175	3
50046402	2002	50	1	81	3	2	1	1	0	3	0	9	4	24.4444444444444	3	2	2	2	2	0	1	1	3	0	2302	0	2302	1	2712	-.208335792253931	.738555990780219	.577506684820689	2
37137805	2005	37	1	102	3	2	2	2	0	3	0	9	4	24.4444444444444	3	2	2	2	2	0	1	1	2	0	0	0	0	1	664	-.796225214449425	.12795417796775	-1.23397776609392	1
23076705	2005	23	1	104	3	2	2	2	0	2	1	9	4	24.4444444444444	3	2	2	1	2	0	1	1	2	1	1200	0	1200	0	1200	-1.65271571418956	-.950780298135476	-4.11466251912169	1
37332608	2008	37	1	84	3	2	1	1	0	3	0	9	4	24.4444444444444	3	1	2	2	2	0	1	1	3	1	1053	0	1981	0	1981	-.208335792253931	.738555990780219	.577506684820689	2
45481602	2002	45	2	77	2	1	1	2	1	3	0	10	4	24.4444444444444	3	2	2	2	2	0	1	1	4	0	2218	0	2218	1	2516	.379553629941562	1.34915780359269	2.3889911357353	3
37079202	2002	37	2	81	3	1	2	1	0	3	0	10	4	24.4444444444444	3	1	2	2	2	0	1	1	3	0	2209	0	2209	0	2209	-.208335792253931	.738555990780219	.577506684820689	2
37135105	2005	37	3	101	3	2	1	1	1	3	0	10	4	24.4444444444444	3	2	2	2	1	0	1	1	3	0	2360	0	2360	1	2477	.419132690960677	-1.02514203198787	-.573528502212519	1
31119205	2005	31	2	86	3	2	1	1	0	3	0	10	4	24.4444444444444	3	2	2	2	2	0	1	1	3	0	1117	0	1117	0	1117	-.208335792253931	.738555990780219	.577506684820689	2
51239205	2005	51	1	77	2	2	1	1	0	3	0	10	4	24.4444444444444	3	1	2	2	2	0	1	1	3	1	4632	0	4632	0	4632	-.208335792253931	.738555990780219	.577506684820689	2
45710105	2005	45	2	67	1	2	1	1	1	3	0	10	4	24.4444444444444	3	1	2	2	2	4	2	2	4	0	1148	1	2245	0	3297	1.96294032119347	-.117853719782869	3.29446106353182	3
33281505	2005	33	1	73	2	2	1	1	0	3	0	10	4	24.4444444444444	3	1	2	2	2	3	2	1	3	0	0	1	960	0	3178	.246904301079441	.336055563526014	.862460003017138	3
32370705	2005	32	2	66	1	2	1	1	0	2	1	10	4	24.4444444444444	3	1	2	2	2	0	1	2	2	1	1048	0	4714	0	4714	.331921383469113	-.936556918153602	-.613461156493856	1
51149308	2008	51	2	88	3	2	2	2	0	3	0	10	4	24.4444444444444	3	2	2	1	2	0	1	1	3	0	947	0	947	1	947	-1.06482629199407	-.340178485323008	-2.30317806820708	1
37280308	2008	37	1	91	3	2	1	2	0	3	0	10	4	24.4444444444444	3	2	2	2	2	0	1	1	3	0	1064	0	1064	1	1853	-.208335792253931	.738555990780219	.577506684820689	2
34025708	2008	34	1	92	3	2	1	1	0	3	0	10	4	24.4444444444444	3	2	1	2	1	0	1	1	4	0	1144	0	1144	1	1294	.806741704456206	-.977027821259093	.168167163572779	1
32003408	2008	32	1	100	3	2	1	1	0	3	0	10	4	24.4444444444444	3	2	2	2	2	0	1	1	3	0	991	0	991	1	1021	-.208335792253931	.738555990780219	.577506684820689	2
31036508	2008	31	3	100	3	2	1	1	1	1	0	10	4	24.4444444444444	3	2	2	2	2	0	1	1	3	0	2066	0	2066	1	2110	-.208335792253931	.738555990780219	.577506684820689	2
11005808	2008	11	3	91	3	2	1	1	1	2	1	10	4	24.4444444444444	3	2	2	2	2	0	1	2	3	0	762	0	762	1	762	.919810805664606	-.325955105341133	1.19802329442076	3
11016408	2008	11	1	101	3	2	1	1	0	3	0	10	4	24.4444444444444	3	2	2	1	2	0	1	1	2	0	69	0	69	1	69	-1.65271571418956	-.950780298135476	-4.11466251912169	1
61163405	2005	61	1	66	1	2	1	1	0	2	1	11	4	24.4444444444444	3	1	2	2	2	0	1	1	3	0	0	1	1168	0	3312	-.208335792253931	.738555990780219	.577506684820689	2
50031408	2008	50	1	89	3	2	1	1	0	1	0	12	4	24.4444444444444	3	2	2	1	2	0	1	1	3	0	987	0	987	1	987	-1.06482629199407	-.340178485323008	-2.30317806820708	1
21015508	2008	21	3	102	3	2	1	1	0	2	1	18	4	24.4444444444444	3	2	2	2	2	13	4	1	3	0	129	0	129	1	129	1.15738448774619	-.468945290982395	1.43236663941004	3
42060402	2002	42	1	80	3	1	2	1	0	3	0	9	4	24.441802087462	3	2	2	2	2	3	2	1	3	0	2245	0	2245	1	3021	.246904301079441	.336055563526014	.862460003017138	3
33175902	2002	33	1	72	2	1	2	2	0	2	1	8	1	24.4351866688031	3	1	1	1	2	2	2	1	3	0	4438	0	4438	0	4438	-.809866607360664	-1.30516651466091	-3.08801353513994	1
44221005	2005	44	3	67	1	1	2	2	1	2	1	10	4	24.4351866688031	3	1	2	2	2	12	4	2	4	0	1196	0	1196	0	1196	2.87342050786022	-.922854574291278	3.86436769992472	3
36008308	2008	36	3	92	3	1	2	1	0	1	0	11	4	24.4351866688031	3	2	2	2	2	9	3	2	3	0	1009	0	1009	1	1009	1.83029099233135	-1.13095595984954	1.76792993081365	3
51263105	2005	51	1	88	3	2	1	1	1	2	1	4	2	24.4140625	3	2	2	2	2	0	1	1	4	0	1227	0	1227	1	2158	.379553629941562	1.34915780359269	2.3889911357353	3
51058902	2002	51	1	98	3	2	1	2	0	3	0	10	4	24.4140625	3	2	2	2	2	0	1	1	3	0	3393	0	3393	1	3583	-.208335792253931	.738555990780219	.577506684820689	2
41334512	2012	41	2	100	3	2	1	1	0	3	0	6	3	24.3948207918934	3	2	2	2	2	0	1	1	3	0	827	0	827	1	1703	-.208335792253931	.738555990780219	.577506684820689	2
42057002	2002	42	2	71	2	1	2	2	0	3	0	7	3	24.3910588392529	3	1	2	2	2	8	3	1	4	0	2322	0	2322	1	2437	1.29003381660831	.544156949084278	2.9588977721282	3
42076902	2002	42	1	66	1	2	1	1	0	2	1	7	3	24.3865264441396	3	2	2	1	2	0	1	1	3	0	2184	0	2184	0	2184	-1.06482629199407	-.340178485323008	-2.30317806820708	1
32150708	2008	32	2	65	1	2	1	1	0	2	1	8	1	24.3865264441396	3	1	2	2	2	6	3	1	5	1	1160	0	1160	0	1160	1.8779232388038	1.15475876189675	4.77038222304281	3
41352112	2012	41	1	65	1	1	1	1	0	3	0	8	1	24.3823729785937	3	1	2	2	2	5	2	1	3	0	1992	0	1992	0	1992	.246904301079441	.336055563526014	.862460003017138	3
32484214	2014	32	1	64	1	1	2	2	1	3	0	8	1	24.3823729785937	3	1	2	1	2	2	2	1	2	1	1268	0	1268	0	1268	-1.19747562085619	-1.35328072538968	-3.82970920092524	1
50047308	2008	50	3	67	1	1	1	2	0	2	1	9	4	24.3823729785937	3	2	2	2	1	5	2	2	3	0	1067	0	1067	0	1067	2.00251938221259	-2.49215355536342	.331941425583997	1
45409802	2002	45	2	65	1	2	1	1	0	3	0	5	2	24.3496091246956	3	1	2	2	2	0	1	1	3	0	2232	0	2232	0	2232	-.208335792253931	.738555990780219	.577506684820689	2
32453812	2012	32	1	66	1	2	2	1	0	3	0	7	3	24.3496091246956	3	1	2	2	2	0	1	1	3	1	2012	0	2012	0	2012	-.208335792253931	.738555990780219	.577506684820689	2
41240208	2008	41	1	74	2	2	1	1	0	3	0	8	1	24.3496091246956	3	2	2	2	2	0	1	1	4	1	1257	1	3261	0	3261	.379553629941562	1.34915780359269	2.3889911357353	3
37037208	2008	37	1	67	1	2	1	1	0	3	0	8	1	24.3496091246956	3	2	2	2	2	6	3	1	3	1	1153	1	2081	0	3949	.702144394412813	-.0664448637281904	1.14741332121359	3
33135502	2002	33	1	69	1	2	1	1	1	2	1	9	4	24.3496091246956	3	1	2	2	2	0	1	1	3	0	6007	0	6007	0	6007	-.208335792253931	.738555990780219	.577506684820689	2
31104205	2005	31	3	93	3	2	1	1	0	1	0	9	4	24.3496091246956	3	2	2	2	2	0	1	2	3	0	0	0	0	1	169	.919810805664606	-.325955105341133	1.19802329442076	3
32017508	2008	32	3	95	3	1	1	2	1	3	0	14	4	24.3438094940857	3	2	2	2	2	0	1	2	3	0	609	0	609	1	609	.919810805664606	-.325955105341133	1.19802329442076	3
42328214	2014	42	2	62	1	2	1	1	0	3	0	4	2	24.3417582863402	3	2	2	2	2	0	1	1	3	0	0	0	0	1	401	-.208335792253931	.738555990780219	.577506684820689	2
51271105	2005	51	1	85	3	1	2	2	0	3	0	5	2	24.3417582863402	3	1	2	1	2	5	2	1	3	0	3290	0	3290	1	3979	-.609586198660699	-.742678912577212	-2.01822475001063	1
51173802	2002	51	1	82	3	1	2	2	0	3	0	6	3	24.3417582863402	3	1	2	2	2	2	2	1	3	0	2198	0	2198	1	3052	.246904301079441	.336055563526014	.862460003017138	3
37352109	2008	37	2	78	2	2	1	2	0	3	0	6	3	24.3417582863402	3	2	2	2	2	0	1	1	3	1	1178	0	3127	0	3127	-.208335792253931	.738555990780219	.577506684820689	2
37249808	2008	37	1	69	1	2	1	1	1	3	0	6	3	24.3417582863402	3	1	2	2	2	0	1	2	4	1	1981	0	1981	0	1981	1.5077002278601	.284646707471335	3.00950774533537	3
34006908	2008	34	1	84	3	1	2	1	0	3	0	6	3	24.3417582863402	3	1	2	2	2	6	3	1	3	1	1133	0	2176	0	2176	.702144394412813	-.0664448637281904	1.14741332121359	3
45420902	2002	45	2	65	1	1	1	1	0	2	1	7	3	24.3417582863402	3	1	2	2	2	11	3	2	3	1	1060	1	2203	1	5065	1.83029099233135	-1.13095595984954	1.76792993081365	3
33121502	2002	33	2	71	2	1	2	2	0	2	1	7	3	24.3417582863402	3	1	2	2	2	1	2	2	4	1	1168	0	1168	0	1168	1.96294032119347	-.117853719782869	3.29446106353182	3
41055602	2002	41	3	76	2	2	1	1	0	3	0	8	1	24.3417582863402	3	2	2	2	2	0	1	1	3	0	1094	0	1094	1	2110	-.208335792253931	.738555990780219	.577506684820689	2
51005008	2008	51	2	86	3	1	1	1	0	3	0	8	1	24.3417582863402	3	1	2	2	2	0	1	1	3	0	179	0	179	1	179	-.208335792253931	.738555990780219	.577506684820689	2
45105208	2008	45	1	65	1	1	2	2	0	3	0	8	1	24.3417582863402	3	1	2	1	2	7	3	1	3	1	1093	0	3734	0	3734	-.154346105327326	-1.14517933983142	-1.73327143181418	1
42314512	2012	42	2	93	3	2	1	1	0	3	0	8	1	24.3417582863402	3	2	2	2	2	0	1	1	3	0	0	0	0	1	480	-.208335792253931	.738555990780219	.577506684820689	2
32443812	2012	32	1	85	3	1	1	2	0	3	0	9	4	24.3417582863402	3	1	2	1	2	0	1	1	2	0	706	0	706	0	706	-1.65271571418956	-.950780298135476	-4.11466251912169	1
32484514	2014	32	1	101	3	1	1	1	0	3	0	9	4	24.3417582863402	3	2	2	2	2	5	2	1	3	0	0	0	0	1	659	.246904301079441	.336055563526014	.862460003017138	3
33129802	2002	33	2	76	2	2	1	1	0	3	0	10	4	24.3417582863402	3	1	2	2	2	0	1	1	2	0	6041	0	6041	0	6041	-.796225214449425	.12795417796775	-1.23397776609392	1
21104805	2005	21	1	91	3	1	1	1	0	3	0	10	4	24.3417582863402	3	2	2	2	2	0	1	1	3	0	0	0	0	1	662	-.208335792253931	.738555990780219	.577506684820689	2
37256308	2008	37	1	84	3	1	2	2	0	3	0	10	4	24.3417582863402	3	2	2	2	2	0	1	1	3	0	1083	0	1083	1	1911	-.208335792253931	.738555990780219	.577506684820689	2
43200808	2008	43	2	77	2	2	1	1	1	3	0	10	4	24.3417582863402	3	1	2	2	2	0	1	1	3	0	269	0	269	1	269	-.208335792253931	.738555990780219	.577506684820689	2
37240908	2008	37	1	84	3	1	2	2	0	3	0	10	4	24.3417582863402	3	1	2	2	2	6	3	1	4	0	2039	0	2039	1	2133	1.29003381660831	.544156949084278	2.9588977721282	3
37320108	2008	37	2	73	2	2	1	1	0	3	0	10	4	24.3417582863402	3	1	2	2	2	0	1	1	3	1	1049	0	1983	0	1983	-.208335792253931	.738555990780219	.577506684820689	2
32011908	2008	32	3	88	3	2	1	1	0	3	0	11	4	24.3417582863402	3	2	2	2	2	0	1	1	3	0	1041	0	1041	1	1041	-.208335792253931	.738555990780219	.577506684820689	2
50046808	2008	50	1	96	3	2	1	1	0	2	1	13	4	24.3417582863402	3	2	2	1	2	0	1	1	2	0	817	0	817	1	817	-1.65271571418956	-.950780298135476	-4.11466251912169	1
45097208	2008	45	2	85	3	1	2	2	1	1	0	16	4	24.3417582863402	3	1	2	2	2	3	2	2	3	0	864	0	864	1	864	1.37505089899798	-.728455532595338	1.48297661261721	3
42156905	2005	42	3	89	3	1	1	1	1	3	0	5	2	24.3374797187669	3	1	1	2	2	0	1	2	3	0	1062	0	1062	0	1062	.719530396964641	-.888442707424826	.128234509291442	1
37247708	2008	37	2	65	1	1	2	2	1	2	1	8	1	24.3374797187669	3	1	2	2	2	15	4	2	4	0	3657	0	3657	0	3657	2.87342050786022	-.922854574291278	3.86436769992472	3
45813514	2014	45	2	81	3	2	1	1	1	3	0	8	1	24.3295847750865	3	2	2	2	2	0	1	1	3	0	0	0	0	1	524	-.208335792253931	.738555990780219	.577506684820689	2
41248508	2008	41	1	98	3	2	1	1	0	3	0	10	4	24.3295847750865	3	2	1	2	2	0	1	1	3	0	1023	0	1023	1	1023	-.408616200953897	.176068388696526	-.492282100308626	1
45807514	2014	45	2	99	3	2	1	1	0	3	0	10	4	24.3258630505667	3	2	2	2	2	0	1	1	3	0	0	0	0	1	647	-.208335792253931	.738555990780219	.577506684820689	2
37001908	2008	37	1	94	3	1	2	1	0	3	0	15	4	24.3232286833926	3	2	2	2	2	6	3	1	3	0	590	0	590	1	590	.702144394412813	-.0664448637281904	1.14741332121359	3
32345405	2005	32	1	99	3	2	1	1	1	3	0	6	3	24.3141239657425	3	2	2	2	2	0	1	1	3	0	0	0	0	1	752	-.208335792253931	.738555990780219	.577506684820689	2
37439114	2014	37	1	72	2	1	1	1	1	2	1	7	3	24.3141239657425	3	1	2	2	2	10	3	2	4	1	1233	0	1233	0	1233	2.41818041452684	-.520354147037074	3.57941438172827	3
32222502	2002	32	1	101	3	2	1	1	0	3	0	4	2	24.3055555555556	3	2	2	2	1	0	1	1	3	0	1036	0	1036	1	1406	.419132690960677	-1.02514203198787	-.573528502212519	1
41313612	2012	41	1	103	3	2	1	1	0	3	0	8	1	24.3055555555556	3	2	2	1	2	0	1	2	2	0	0	0	0	1	387	-.524569116271027	-2.01529139425683	-3.49414590952162	1
50050808	2008	50	1	102	3	2	1	1	0	3	0	10	4	24.3055555555556	3	2	2	1	2	0	1	1	3	0	46	0	46	1	46	-1.06482629199407	-.340178485323008	-2.30317806820708	1
37370909	2008	37	1	69	1	2	1	1	1	3	0	4	2	24.3046178773967	3	1	2	2	2	0	1	1	2	0	1184	0	1184	0	1184	-.796225214449425	.12795417796775	-1.23397776609392	1
33033208	2008	33	1	82	3	1	2	1	0	3	0	9	4	24.3046178773967	3	1	2	2	2	0	1	1	3	1	1068	1	2161	1	2178	-.208335792253931	.738555990780219	.577506684820689	2
32440612	2012	32	1	91	3	2	1	1	0	3	0	10	4	24.3046178773967	3	2	2	2	2	0	1	1	3	1	689	0	689	1	1488	-.208335792253931	.738555990780219	.577506684820689	2
44041308	2008	44	3	82	3	1	2	1	1	1	0	12	4	24.3024870597147	3	2	2	2	1	6	3	2	3	0	823	0	823	1	823	2.45775947554596	-2.89465398261763	.616894743780447	2
41340012	2012	41	3	91	3	2	1	1	0	3	0	6	3	24.3007339813529	3	2	2	2	2	0	1	1	4	1	796	0	796	0	796	.379553629941562	1.34915780359269	2.3889911357353	3
51041108	2008	51	2	85	3	2	1	1	0	3	0	10	4	24.3007339813529	3	2	2	1	2	0	1	1	4	0	2130	0	2130	0	2130	-.476936869798577	.270423327489461	-.491693617292462	1
45808214	2014	45	1	102	3	2	1	1	0	3	0	10	4	24.2603550295858	3	2	2	2	2	0	1	1	2	0	0	0	0	1	793	-.796225214449425	.12795417796775	-1.23397776609392	1
45638705	2005	45	2	91	3	2	1	1	0	3	0	11	4	24.2603550295858	3	2	2	2	2	0	1	1	4	0	1089	0	1089	1	1677	.379553629941562	1.34915780359269	2.3889911357353	3
41214208	2008	41	1	77	2	1	1	1	0	2	1	5	2	24.256837098692	3	2	2	1	2	0	1	1	1	0	747	0	747	1	747	-2.24060513638506	-1.56138211094794	-5.9261469700363	1
51130602	2002	51	1	67	1	2	2	2	0	2	1	8	1	24.256837098692	3	1	2	1	2	2	2	1	3	1	2343	0	5697	0	5697	-.609586198660699	-.742678912577212	-2.01822475001063	1
37022908	2008	37	1	101	3	2	1	1	0	2	1	9	4	24.256837098692	3	2	2	2	2	0	1	1	3	0	1158	0	1158	1	1836	-.208335792253931	.738555990780219	.577506684820689	2
37359809	2008	37	1	74	2	1	2	1	0	2	1	9	4	24.2439184746877	3	1	2	1	2	4	2	1	3	0	3113	0	3113	0	3113	-.609586198660699	-.742678912577212	-2.01822475001063	1
13050602	2002	13	1	78	2	2	1	1	0	3	0	10	4	24.2439184746877	3	2	2	2	2	0	1	1	3	1	1069	0	2261	1	2945	-.208335792253931	.738555990780219	.577506684820689	2
31067702	2002	31	3	68	1	1	1	1	0	3	0	6	3	24.2424242424242	3	1	2	2	1	9	3	2	3	1	2132	0	2132	0	2132	2.45775947554596	-2.89465398261763	.616894743780447	2
32485614	2014	32	2	64	1	1	1	1	0	2	1	6	3	24.2424242424242	3	1	2	2	2	6	3	1	3	0	1267	0	1267	0	1267	.702144394412813	-.0664448637281904	1.14741332121359	3
36063805	2005	36	3	65	1	1	1	1	0	2	1	8	1	24.2424242424242	3	1	2	2	2	18	4	2	3	1	1144	0	4834	0	4834	2.28553108566472	-1.53345638710375	2.0528832490101	3
32449112	2012	32	1	76	2	1	1	1	1	3	0	8	1	24.2424242424242	3	1	2	2	2	4	2	1	3	0	0	1	718	0	1999	.246904301079441	.336055563526014	.862460003017138	3
37222808	2008	37	1	69	1	1	2	1	0	3	0	10	4	24.2424242424242	3	1	2	2	2	5	2	1	3	0	2021	0	2021	1	2804	.246904301079441	.336055563526014	.862460003017138	3
44088902	2002	44	3	76	2	2	1	1	0	2	1	6	3	24.2382271468144	3	2	2	2	2	0	1	2	3	1	1080	0	3377	1	3575	.919810805664606	-.325955105341133	1.19802329442076	3
37085702	2002	37	1	75	2	1	2	2	0	2	1	8	1	24.2382271468144	3	1	2	2	2	0	1	1	3	1	2218	0	2218	1	2936	-.208335792253931	.738555990780219	.577506684820689	2
12041005	2005	12	3	103	3	2	1	1	0	3	0	8	1	24.2382271468144	3	2	2	2	1	0	1	1	3	0	0	0	0	1	206	.419132690960677	-1.02514203198787	-.573528502212519	1
37139805	2005	37	2	67	1	1	2	2	0	2	1	8	1	24.2382271468144	3	1	2	2	2	2	2	1	3	0	3327	1	4954	0	4954	.246904301079441	.336055563526014	.862460003017138	3
21081302	2002	21	1	77	2	2	1	1	0	3	0	9	4	24.2382271468144	3	1	2	2	2	4	2	1	3	0	4394	0	4394	1	4539	.246904301079441	.336055563526014	.862460003017138	3
51142808	2008	51	1	90	3	1	2	2	0	3	0	9	4	24.2382271468144	3	1	2	2	1	1	2	1	3	0	1080	0	1080	1	1936	.87437278429405	-1.42764245924207	-.28857518401607	1
32311005	2005	32	1	99	3	2	1	1	0	1	0	10	4	24.2382271468144	3	2	2	2	2	0	1	1	3	0	0	0	0	1	888	-.208335792253931	.738555990780219	.577506684820689	2
37424112	2012	37	1	101	3	1	1	1	0	3	0	10	4	24.2382271468144	3	2	2	2	2	5	2	1	4	0	0	0	0	1	554	.834793723274934	.946657376338482	2.67394445393175	3
32006508	2008	32	1	85	3	1	1	2	0	3	0	12	4	24.2382271468144	3	2	2	2	2	1	2	1	3	0	1083	0	1083	1	1140	.246904301079441	.336055563526014	.862460003017138	3
35114105	2005	35	2	88	3	2	1	1	0	3	0	4	2	24.2214532871972	3	2	2	2	2	0	1	1	3	0	1244	0	1244	1	1271	-.208335792253931	.738555990780219	.577506684820689	2
32373505	2005	32	1	102	3	1	2	2	0	3	0	4	2	24.2214532871972	3	2	1	2	1	7	3	1	4	0	0	0	0	1	547	1.71722189112295	-1.7820286757675	.738073799965676	2
21158905	2005	21	3	81	3	1	2	2	1	2	1	4	2	24.2214532871972	3	1	2	1	2	6	3	2	3	1	1080	0	2265	1	3203	.973800492591211	-2.20969043595277	-1.11275482221411	1
37295308	2008	37	2	73	2	1	1	1	0	2	1	4	2	24.2214532871972	3	1	2	2	1	9	3	2	3	0	837	0	837	1	837	2.45775947554596	-2.89465398261763	.616894743780447	2
46002708	2008	46	2	66	1	1	1	1	1	2	1	5	2	24.2214532871972	3	1	2	2	2	12	4	2	3	0	1224	0	1224	0	1224	2.28553108566472	-1.53345638710375	2.0528832490101	3
21070202	2002	21	1	78	2	1	1	1	0	2	1	6	3	24.2214532871972	3	2	2	2	2	4	2	1	3	0	1170	0	1170	0	1170	.246904301079441	.336055563526014	.862460003017138	3
33154602	2002	33	3	65	1	1	2	2	0	3	0	6	3	24.2214532871972	3	1	2	2	2	3	2	1	3	0	1093	0	1093	0	1093	.246904301079441	.336055563526014	.862460003017138	3
13052202	2002	13	3	77	2	1	1	2	0	2	1	6	3	24.2214532871972	3	1	2	2	1	18	4	2	3	0	1059	0	1059	0	1059	2.91299956887933	-3.29715440987183	.901848061976896	3
34155605	2005	34	1	77	2	1	2	2	0	3	0	6	3	24.2214532871972	3	1	2	2	2	0	1	1	3	0	989	0	989	0	989	-.208335792253931	.738555990780219	.577506684820689	2
21151905	2005	21	3	67	1	1	2	2	0	3	0	6	3	24.2214532871972	3	1	1	2	1	9	3	2	3	0	2297	0	2297	0	2297	2.25747906684599	-3.45714158470132	-.452894041348868	1
44003008	2008	44	1	85	3	1	2	2	0	2	1	6	3	24.2214532871972	3	1	2	2	2	3	2	1	3	1	1171	0	1171	1	1341	.246904301079441	.336055563526014	.862460003017138	3
32100908	2008	32	1	80	3	1	1	2	0	2	1	6	3	24.2214532871972	3	1	2	1	1	0	1	2	3	0	538	0	538	1	538	.690788789139076	-3.16838760421245	-2.83369664564022	1
21030908	2008	21	3	67	1	1	2	2	1	2	1	6	3	24.2214532871972	3	1	1	2	2	9	3	2	3	0	0	1	1083	0	1083	1.63001058363139	-1.69344356193324	.698141145684339	2
61027002	2002	61	3	77	2	1	1	1	1	2	1	7	3	24.2214532871972	3	1	2	1	2	8	3	2	3	0	1089	0	1089	0	1089	.973800492591211	-2.20969043595277	-1.11275482221411	1
22048702	2002	22	2	77	2	1	2	2	1	2	1	7	3	24.2214532871972	3	1	1	2	2	2	2	2	3	0	1077	0	1077	1	1782	1.17477049029801	-1.29094313467903	.41318782748789	1
13048802	2002	13	1	70	2	1	2	1	0	2	1	7	3	24.2214532871972	3	1	2	2	2	3	2	1	3	0	1127	0	1127	1	2043	.246904301079441	.336055563526014	.862460003017138	3
32316205	2005	32	1	93	3	1	2	2	0	3	0	7	3	24.2214532871972	3	2	2	2	2	0	1	1	3	0	0	0	0	1	295	-.208335792253931	.738555990780219	.577506684820689	2
21084102	2002	21	3	73	2	1	1	1	1	2	1	8	1	24.2214532871972	3	2	2	2	2	0	1	2	4	0	1008	0	1008	0	1008	1.5077002278601	.284646707471335	3.00950774533537	3
37069702	2002	37	1	66	1	1	1	2	0	3	0	8	1	24.2214532871972	3	1	2	2	2	4	2	1	3	0	4380	0	4380	1	5868	.246904301079441	.336055563526014	.862460003017138	3
32171802	2002	32	1	76	2	1	2	2	0	2	1	8	1	24.2214532871972	3	1	2	2	2	5	2	2	3	1	2207	0	3327	1	4015	1.37505089899798	-.728455532595338	1.48297661261721	3
21054602	2002	21	3	67	1	1	2	1	0	2	1	8	1	24.2214532871972	3	1	2	1	2	0	1	2	2	0	5933	0	5933	0	5933	-.524569116271027	-2.01529139425683	-3.49414590952162	1
33291505	2005	33	1	66	1	1	2	2	0	3	0	8	1	24.2214532871972	3	2	2	2	2	6	3	1	3	1	1192	1	3325	0	4844	.702144394412813	-.0664448637281904	1.14741332121359	3
11060605	2005	11	3	92	3	1	2	2	0	2	1	8	1	24.2214532871972	3	2	2	2	1	3	2	2	3	0	3178	0	3178	1	4530	2.00251938221259	-2.49215355536342	.331941425583997	1
12032005	2005	12	1	91	3	1	1	1	0	2	1	8	1	24.2214532871972	3	1	1	1	2	8	3	1	3	0	2273	0	2273	1	2351	-.354626514027292	-1.70766694191511	-2.80306021694349	1
42217008	2008	42	1	82	3	1	2	1	0	3	0	8	1	24.2214532871972	3	2	2	2	2	0	1	1	3	0	1984	0	1984	1	2471	-.208335792253931	.738555990780219	.577506684820689	2
33033108	2008	33	1	88	3	1	1	2	0	2	1	8	1	24.2214532871972	3	2	2	2	2	0	1	1	3	0	1068	0	1068	1	1763	-.208335792253931	.738555990780219	.577506684820689	2
13017308	2008	13	3	101	3	1	1	2	0	3	0	8	1	24.2214532871972	3	2	2	2	1	5	2	1	4	0	878	0	878	1	878	1.46226220648954	-.817040646429604	1.52290926689854	3
37314308	2008	37	1	81	3	1	2	1	0	3	0	8	1	24.2214532871972	3	1	2	2	2	6	3	2	4	1	2000	0	3629	0	3629	2.41818041452684	-.520354147037074	3.57941438172827	3
41309512	2012	41	1	74	2	1	1	1	0	2	1	8	1	24.2214532871972	3	1	2	1	2	0	1	1	3	0	826	0	826	1	1614	-1.06482629199407	-.340178485323008	-2.30317806820708	1
41310712	2012	41	1	73	2	1	2	1	0	3	0	8	1	24.2214532871972	3	1	2	1	2	0	1	1	3	0	1999	0	1999	0	1999	-1.06482629199407	-.340178485323008	-2.30317806820708	1
45410002	2002	45	2	77	2	1	1	1	0	2	1	9	4	24.2214532871972	3	1	2	2	2	2	2	2	4	1	2244	1	3354	0	5979	1.96294032119347	-.117853719782869	3.29446106353182	3
37150305	2005	37	1	68	1	1	1	1	0	3	0	9	4	24.2214532871972	3	1	2	2	2	0	1	1	3	0	0	1	1151	0	3139	-.208335792253931	.738555990780219	.577506684820689	2
13005108	2008	13	1	95	3	1	1	1	0	3	0	9	4	24.2214532871972	3	2	2	2	2	0	1	1	3	0	2172	0	2172	1	2272	-.208335792253931	.738555990780219	.577506684820689	2
37372809	2008	37	1	72	2	1	2	2	0	3	0	9	4	24.2214532871972	3	1	2	2	2	12	4	2	4	0	1184	0	1184	0	1184	2.87342050786022	-.922854574291278	3.86436769992472	3
45113502	2002	45	1	82	3	1	2	1	0	3	0	10	4	24.2214532871972	3	2	2	2	2	6	3	1	4	0	1121	0	1121	1	1171	1.29003381660831	.544156949084278	2.9588977721282	3
41040702	2002	41	3	90	3	1	2	1	0	2	1	10	4	24.2214532871972	3	2	1	2	2	1	2	2	3	1	1111	0	3386	1	4109	1.17477049029801	-1.29094313467903	.41318782748789	1
12012102	2002	12	1	86	3	1	1	1	0	1	0	10	4	24.2214532871972	3	2	2	2	2	0	1	1	3	0	1086	0	1086	1	1996	-.208335792253931	.738555990780219	.577506684820689	2
12020402	2002	12	3	75	2	1	2	2	1	2	1	10	4	24.2214532871972	3	1	2	2	1	4	2	2	4	0	1122	0	1122	0	1122	2.59040880440808	-1.88155174255096	2.14342587649861	3
21104305	2005	21	2	90	3	1	1	1	0	3	0	10	4	24.2214532871972	3	2	2	1	2	4	2	1	1	0	1124	0	1124	1	2016	-1.78536504305169	-1.96388253820215	-5.64119365183985	1
41034908	2008	41	3	101	3	1	2	2	0	1	0	10	4	24.2214532871972	3	2	2	2	2	3	2	2	3	0	150	0	150	1	150	1.37505089899798	-.728455532595338	1.48297661261721	3
41241708	2008	41	1	85	3	1	2	1	0	3	0	10	4	24.2214532871972	3	2	2	2	2	0	1	1	3	1	1258	0	1258	1	2085	-.208335792253931	.738555990780219	.577506684820689	2
32101508	2008	32	2	66	1	1	2	1	0	2	1	10	4	24.2214532871972	3	1	2	1	2	0	1	1	2	1	2219	0	3642	0	3642	-1.65271571418956	-.950780298135476	-4.11466251912169	1
13051102	2002	13	1	79	2	1	2	1	0	3	0	12	4	24.2214532871972	3	2	2	2	2	6	3	1	4	0	0	1	1080	1	2271	1.29003381660831	.544156949084278	2.9588977721282	3
35068902	2002	35	2	65	1	2	1	1	0	3	0	12	4	24.2214532871972	3	1	2	2	2	5	2	1	3	0	1030	1	2161	1	2618	.246904301079441	.336055563526014	.862460003017138	3
31100105	2005	31	2	91	3	1	2	2	1	2	1	12	4	24.2214532871972	3	2	2	2	2	5	2	2	3	0	1143	0	1143	1	2171	1.37505089899798	-.728455532595338	1.48297661261721	3
31025808	2008	31	3	102	3	1	2	2	0	1	0	12	4	24.2214532871972	3	2	2	2	2	1	2	2	3	0	1000	0	1000	1	1808	1.37505089899798	-.728455532595338	1.48297661261721	3
21161705	2005	21	3	92	3	1	2	2	1	1	0	15	4	24.2214532871972	3	2	2	2	2	0	1	2	3	0	0	0	0	1	186	.919810805664606	-.325955105341133	1.19802329442076	3
31122805	2005	31	3	102	3	1	1	1	1	3	0	16	4	24.2214532871972	3	2	1	2	1	4	2	2	2	0	0	0	0	1	285	1.21434955131713	-3.66524297025959	-2.54933181045993	1
23033102	2002	23	3	104	3	1	2	2	0	3	0	20	4	24.2214532871972	3	2	2	2	1	3	2	1	3	0	1103	0	1103	1	1859	.87437278429405	-1.42764245924207	-.28857518401607	1
23043202	2002	23	1	69	1	1	2	2	0	3	0	4	2	24.21875	3	1	2	1	2	0	1	1	3	0	1002	0	1002	0	1002	-1.06482629199407	-.340178485323008	-2.30317806820708	1
32328005	2005	32	1	78	2	1	1	1	1	3	0	5	2	24.21875	3	1	2	2	2	8	3	2	3	0	1019	0	1019	1	1758	1.83029099233135	-1.13095595984954	1.76792993081365	3
51142302	2002	51	3	70	2	2	1	2	0	3	0	6	3	24.21875	3	2	2	2	1	0	1	2	3	1	4418	0	4418	0	4418	1.54727928887922	-2.08965312810922	.046988107387548	1
33178202	2002	33	1	80	3	2	1	1	0	3	0	6	3	24.21875	3	1	1	2	2	0	1	1	3	1	1154	0	1154	0	1154	-.408616200953897	.176068388696526	-.492282100308626	1
33182502	2002	33	1	78	2	1	2	2	0	2	1	7	3	24.21875	3	1	2	2	2	1	2	1	3	1	3407	0	3407	1	3688	.246904301079441	.336055563526014	.862460003017138	3
22049202	2002	22	3	71	2	1	2	1	0	2	1	7	3	24.21875	3	1	2	1	1	4	2	2	2	1	1043	1	2221	1	2258	.558139460276954	-4.18148984427912	-4.36022777835838	1
41056802	2002	41	1	75	2	1	2	1	0	2	1	8	1	24.21875	3	1	2	2	2	2	2	2	4	1	1103	0	5937	0	5937	1.96294032119347	-.117853719782869	3.29446106353182	3
37100805	2005	37	1	89	3	1	1	1	1	3	0	8	1	24.21875	3	2	2	2	2	2	2	1	4	0	3285	0	3285	1	3644	.834793723274934	.946657376338482	2.67394445393175	3
33122102	2002	33	1	72	2	2	1	1	1	2	1	9	4	24.21875	3	1	2	2	2	5	2	1	3	1	5908	0	5908	0	5908	.246904301079441	.336055563526014	.862460003017138	3
31056202	2002	31	3	68	1	2	1	1	1	3	0	9	4	24.21875	3	1	2	2	1	8	3	2	3	0	1078	0	1078	0	1078	2.45775947554596	-2.89465398261763	.616894743780447	2
33039708	2008	33	1	68	1	2	1	1	0	3	0	9	4	24.21875	3	2	2	2	2	0	1	1	3	0	0	1	1083	0	3734	-.208335792253931	.738555990780219	.577506684820689	2
37045008	2008	37	1	98	3	1	1	1	0	2	1	10	4	24.21875	3	2	2	2	2	0	1	1	4	0	692	0	692	1	692	.379553629941562	1.34915780359269	2.3889911357353	3
37067302	2002	37	1	72	2	1	1	1	1	2	1	11	4	24.21875	3	1	2	2	2	3	2	2	5	1	2386	0	4387	1	5640	2.55082974338897	.492748093029599	5.10594551444643	3
34031808	2008	34	1	89	3	1	1	1	0	2	1	14	4	24.21875	3	1	2	2	2	5	2	1	3	0	429	0	429	1	429	.246904301079441	.336055563526014	.862460003017138	3
22063005	2005	22	1	88	3	1	1	1	1	2	1	6	3	24.2122933884298	3	2	1	2	2	0	1	1	3	0	0	0	0	1	961	-.408616200953897	.176068388696526	-.492282100308626	1
11003108	2008	11	1	66	1	1	2	2	1	2	1	6	3	24.2122933884298	3	1	2	1	2	6	3	1	3	0	0	1	991	0	3748	-.154346105327326	-1.14517933983142	-1.73327143181418	1
41091905	2005	41	1	90	3	1	2	2	0	2	1	8	1	24.2122933884298	3	2	2	2	2	6	3	1	3	0	0	0	0	1	965	.702144394412813	-.0664448637281904	1.14741332121359	3
41054208	2008	41	1	86	3	1	1	1	0	3	0	10	4	24.2122933884298	3	1	1	1	2	0	1	1	2	0	2132	0	2132	0	2132	-1.85299612288953	-1.51326790021917	-5.184451304251	1
44608914	2014	44	1	66	1	2	1	1	0	2	1	5	2	24.1964937910884	3	1	2	2	2	2	2	1	3	0	0	1	1567	0	1567	.246904301079441	.336055563526014	.862460003017138	3
51035708	2008	51	1	103	3	2	1	1	0	3	0	5	2	24.1800483600967	3	2	2	2	2	0	1	1	3	0	418	0	418	1	418	-.208335792253931	.738555990780219	.577506684820689	2
45634305	2005	45	2	93	3	1	2	2	0	2	1	4	2	24.1671624033314	3	2	2	2	2	1	2	2	4	1	1282	0	1282	1	1419	1.96294032119347	-.117853719782869	3.29446106353182	3
11045202	2002	11	3	68	1	2	1	2	1	2	1	6	3	24.1671624033314	3	1	1	2	1	4	2	2	3	1	2380	0	2380	0	2380	1.80223897351262	-3.05464115744712	-.737847359545318	1
32462414	2014	32	1	92	3	1	1	1	0	3	0	6	3	24.1671624033314	3	2	2	1	2	0	1	1	2	0	0	0	0	1	955	-1.65271571418956	-.950780298135476	-4.11466251912169	1
37418812	2012	37	1	60	1	1	2	2	0	3	0	7	3	24.1671624033314	3	1	2	2	2	6	3	1	3	0	1946	0	1946	0	1946	.702144394412813	-.0664448637281904	1.14741332121359	3
36024102	2002	36	3	70	2	1	1	2	1	2	1	8	1	24.1671624033314	3	1	2	2	1	12	4	2	3	0	1033	0	1033	0	1033	2.91299956887933	-3.29715440987183	.901848061976896	3
11070805	2005	11	3	73	2	1	2	2	1	2	1	8	1	24.1671624033314	3	1	2	2	1	6	3	2	3	0	3174	0	3174	0	3174	2.45775947554596	-2.89465398261763	.616894743780447	2
50031208	2008	50	3	88	3	1	2	1	1	3	0	8	1	24.1671624033314	3	1	2	2	2	15	4	2	3	1	1140	0	1140	1	1716	2.28553108566472	-1.53345638710375	2.0528832490101	3
43019008	2008	43	1	66	1	1	1	1	0	3	0	8	1	24.1671624033314	3	1	2	2	2	4	2	1	3	0	1108	0	1108	0	1108	.246904301079441	.336055563526014	.862460003017138	3
32006708	2008	32	1	84	3	1	1	1	0	3	0	8	1	24.1671624033314	3	1	2	2	2	0	1	1	2	0	2175	0	2175	1	2396	-.796225214449425	.12795417796775	-1.23397776609392	1
33027208	2008	33	1	96	3	1	2	1	0	2	1	9	4	24.1671624033314	3	2	2	2	2	5	2	1	3	0	2148	0	2148	1	2154	.246904301079441	.336055563526014	.862460003017138	3
33137202	2002	33	1	70	2	1	1	2	0	2	1	10	4	24.1671624033314	3	1	2	2	2	2	2	1	3	1	3394	0	3394	1	3423	.246904301079441	.336055563526014	.862460003017138	3
41249008	2008	41	1	75	2	1	2	2	0	3	0	10	4	24.1671624033314	3	1	1	2	2	0	1	1	2	0	3269	0	3269	0	3269	-.99650562314939	-.434533424115943	-2.30376655122324	1
37214808	2008	37	1	80	3	1	2	2	0	2	1	6	3	24.1632653061224	3	1	2	2	2	2	2	1	3	0	2029	0	2029	0	2029	.246904301079441	.336055563526014	.862460003017138	3
11071705	2005	11	1	78	2	1	2	2	0	3	0	8	1	24.1632653061224	3	2	2	2	2	0	1	1	3	0	0	1	1101	1	4336	-.208335792253931	.738555990780219	.577506684820689	2
33174402	2002	33	1	80	3	1	1	2	0	3	0	8	1	24.1588179685585	3	1	2	2	2	5	2	1	3	1	4451	0	4451	1	4906	.246904301079441	.336055563526014	.862460003017138	3
32445112	2012	32	1	84	3	1	1	1	0	3	0	8	1	24.1588179685585	3	1	1	1	2	0	1	1	3	0	705	0	705	1	1682	-1.26510670069404	-.902666087406701	-3.37296685333639	1
13050202	2002	13	1	68	1	1	1	2	1	2	1	8	1	24.1516725033209	3	1	2	2	2	14	4	2	4	1	3334	0	3334	1	4210	2.87342050786022	-.922854574291278	3.86436769992472	3
43326414	2014	43	1	86	3	2	1	1	0	3	0	7	3	24.1426611796982	3	2	2	2	2	0	1	1	3	0	0	0	0	1	987	-.208335792253931	.738555990780219	.577506684820689	2
12001808	2008	12	1	91	3	2	1	1	0	2	1	10	4	24.1426611796982	3	2	2	2	2	0	1	1	4	0	2255	0	2255	1	3400	.379553629941562	1.34915780359269	2.3889911357353	3
32324505	2005	32	2	84	3	1	1	1	0	2	1	7	3	24.1415192507804	3	1	2	2	2	5	2	1	3	0	2189	1	3290	1	4335	.246904301079441	.336055563526014	.862460003017138	3
31064502	2002	31	3	67	1	2	1	1	1	2	1	8	1	24.1415192507804	3	2	2	2	1	9	3	2	3	1	2256	1	6124	0	6124	2.45775947554596	-2.89465398261763	.616894743780447	2
21014802	2002	21	1	98	3	2	1	1	1	1	0	8	1	24.1415192507804	3	2	2	2	2	0	1	1	3	1	1085	0	1085	0	1085	-.208335792253931	.738555990780219	.577506684820689	2
21059002	2002	21	3	67	1	2	1	1	1	2	1	8	1	24.1415192507804	3	1	2	2	1	17	4	2	4	1	1056	0	1056	0	1056	3.50088899107483	-2.68655259705937	2.71333251289151	3
37222608	2008	37	2	63	1	2	1	1	1	3	0	8	1	24.1415192507804	3	1	2	2	2	0	1	1	3	0	3645	0	3645	0	3645	-.208335792253931	.738555990780219	.577506684820689	2
45615505	2005	45	1	85	3	1	2	2	1	3	0	9	4	24.1415192507804	3	2	2	2	2	3	2	1	3	0	2250	0	2250	1	2501	.246904301079441	.336055563526014	.862460003017138	3
37070002	2002	37	1	66	1	2	1	1	0	3	0	10	4	24.1415192507804	3	1	2	2	2	0	1	1	3	1	3484	1	4421	0	6009	-.208335792253931	.738555990780219	.577506684820689	2
45612305	2005	45	1	88	3	1	1	1	1	3	0	10	4	24.1415192507804	3	2	2	2	2	0	1	1	3	0	1129	0	1129	1	2038	-.208335792253931	.738555990780219	.577506684820689	2
45643905	2005	45	1	70	2	2	1	1	0	3	0	10	4	24.1415192507804	3	2	2	1	2	0	1	1	3	0	0	0	0	1	563	-1.06482629199407	-.340178485323008	-2.30317806820708	1
43327014	2014	43	1	62	1	1	2	2	0	3	0	10	4	24.1415192507804	3	1	2	2	2	4	2	1	3	0	1245	0	1245	0	1245	.246904301079441	.336055563526014	.862460003017138	3
32167002	2002	32	2	70	2	2	1	1	0	2	1	8	1	24.1287923737194	3	1	2	2	2	9	3	2	3	0	1061	0	1061	0	1061	1.83029099233135	-1.13095595984954	1.76792993081365	3
37408912	2012	37	1	92	3	1	1	1	0	2	1	11	4	24.1287923737194	3	2	2	2	2	4	2	1	3	0	689	0	689	1	1933	.246904301079441	.336055563526014	.862460003017138	3
37218008	2008	37	1	67	1	2	1	1	0	3	0	5	2	24.1217490460945	3	1	2	1	2	9	3	1	3	1	1991	0	3494	0	3494	-.154346105327326	-1.14517933983142	-1.73327143181418	1
41035202	2002	41	1	86	3	1	2	2	0	2	1	6	3	24.1217490460945	3	2	2	2	2	8	3	1	4	1	1117	0	2268	1	2440	1.29003381660831	.544156949084278	2.9588977721282	3
31123205	2005	31	3	65	1	2	1	1	1	2	1	6	3	24.1217490460945	3	1	2	2	2	12	4	2	3	1	1177	0	1177	0	1177	2.28553108566472	-1.53345638710375	2.0528832490101	3
37058102	2002	37	1	69	1	1	2	2	0	2	1	8	1	24.1217490460945	3	1	2	2	2	0	1	1	3	0	4403	0	4403	0	4403	-.208335792253931	.738555990780219	.577506684820689	2
23079305	2005	23	3	65	1	1	2	2	0	2	1	8	1	24.1217490460945	3	2	2	2	2	9	3	2	3	0	1212	0	1212	1	1912	1.83029099233135	-1.13095595984954	1.76792993081365	3
31057302	2002	31	3	68	1	2	1	1	1	2	1	10	4	24.1217490460945	3	2	1	2	1	11	3	2	3	1	1132	0	3387	0	3387	2.25747906684599	-3.45714158470132	-.452894041348868	1
37228508	2008	37	2	100	3	2	1	1	0	2	1	12	4	24.1217490460945	3	2	2	2	2	0	1	1	3	0	0	0	0	1	1603	-.208335792253931	.738555990780219	.577506684820689	2
32461714	2014	32	2	99	3	1	1	1	0	3	0	6	3	24.1126543209877	3	1	2	2	2	9	3	1	2	0	0	0	0	1	277	.114254972217319	-.677046676540659	-.664071129701026	1
32307805	2005	32	3	88	3	2	1	1	1	2	1	8	1	24.1126543209877	3	1	2	2	2	0	1	2	4	0	1131	0	1131	0	1131	1.5077002278601	.284646707471335	3.00950774533537	3
37032108	2008	37	1	104	3	2	1	1	0	3	0	9	4	24.1126543209877	3	2	2	2	2	0	1	1	3	0	1167	0	1167	1	2614	-.208335792253931	.738555990780219	.577506684820689	2
43315814	2014	43	1	98	3	2	1	2	0	3	0	10	4	24.1126543209877	3	2	2	2	2	0	1	1	3	0	0	0	0	1	1233	-.208335792253931	.738555990780219	.577506684820689	2
42215108	2008	42	1	86	3	2	1	2	0	3	0	13	4	24.1126543209877	3	2	2	2	2	0	1	1	4	0	1154	0	1154	1	1154	.379553629941562	1.34915780359269	2.3889911357353	3
42150605	2005	42	2	92	3	1	1	1	0	3	0	4	2	24.1115074646585	3	2	2	2	2	0	1	1	3	0	1156	1	2232	1	2912	-.208335792253931	.738555990780219	.577506684820689	2
42002608	2008	42	1	85	3	1	1	1	0	3	0	6	3	24.1115074646585	3	1	2	2	2	0	1	1	3	0	16	0	16	1	16	-.208335792253931	.738555990780219	.577506684820689	2
32178002	2002	32	3	65	1	1	2	2	0	2	1	7	3	24.1115074646585	3	1	2	2	1	12	4	2	3	0	1058	0	1058	0	1058	2.91299956887933	-3.29715440987183	.901848061976896	3
42253405	2005	42	1	67	1	1	2	2	0	3	0	7	3	24.1115074646585	3	1	2	2	2	0	1	1	4	1	1153	0	1153	0	1153	.379553629941562	1.34915780359269	2.3889911357353	3
45633005	2005	45	1	91	3	2	1	1	0	2	1	8	1	24.1046831955923	3	2	2	2	2	4	2	1	3	0	1274	0	1274	1	1852	.246904301079441	.336055563526014	.862460003017138	3
31108105	2005	31	3	94	3	1	2	2	0	2	1	7	3	24.092970521542	3	2	1	2	2	0	1	2	3	0	1110	0	1110	1	2345	.719530396964641	-.888442707424826	.128234509291442	1
42013008	2008	42	3	65	1	2	1	1	0	3	0	7	3	24.092970521542	3	1	2	1	1	0	1	1	2	1	2169	1	3730	0	3730	-1.02524723097496	-2.71447832090356	-5.2656977061549	1
42205608	2008	42	1	65	1	1	1	2	0	3	0	7	3	24.092970521542	3	1	2	2	2	4	2	1	3	0	1309	1	1996	0	3284	.246904301079441	.336055563526014	.862460003017138	3
44205308	2008	44	2	69	1	1	2	1	1	3	0	8	1	24.092970521542	3	1	2	2	2	6	3	2	3	0	1258	0	1258	1	1574	1.83029099233135	-1.13095595984954	1.76792993081365	3
37273508	2008	37	2	74	2	1	1	1	0	3	0	8	1	24.092970521542	3	1	2	2	2	5	2	1	3	1	2007	0	3805	0	3805	.246904301079441	.336055563526014	.862460003017138	3
32475214	2014	32	1	95	3	1	1	1	0	3	0	8	1	24.092970521542	3	2	2	2	2	0	1	1	3	0	0	0	0	1	543	-.208335792253931	.738555990780219	.577506684820689	2
11003208	2008	11	3	97	3	1	1	1	0	1	0	15	4	24.092970521542	3	2	2	2	2	12	4	2	3	0	440	0	440	1	440	2.28553108566472	-1.53345638710375	2.0528832490101	3
41047608	2008	41	3	67	1	1	2	2	0	2	1	9	4	24.0882231171666	3	1	2	2	2	8	3	2	3	0	3669	0	3669	0	3669	1.83029099233135	-1.13095595984954	1.76792993081365	3
51271705	2005	51	3	91	3	2	2	2	0	3	0	5	2	24.0640473876626	3	2	2	2	2	6	3	2	3	0	2298	0	2298	1	2611	1.83029099233135	-1.13095595984954	1.76792993081365	3
51211405	2005	51	1	87	3	2	2	2	0	3	0	6	3	24.0640473876626	3	2	2	1	2	0	1	1	3	0	1177	0	1177	1	2074	-1.06482629199407	-.340178485323008	-2.30317806820708	1
37352409	2008	37	2	90	3	2	1	1	0	3	0	8	1	24.0640473876626	3	2	2	1	2	0	1	1	3	0	1158	0	1158	1	1352	-1.06482629199407	-.340178485323008	-2.30317806820708	1
32193202	2002	32	1	74	2	1	2	2	1	2	1	8	1	24.0569347455645	3	1	2	2	2	12	4	2	5	0	1212	0	1212	0	1212	3.46130993005571	-.31225276147881	5.67585215083933	3
37354709	2008	37	1	88	3	1	2	2	0	2	1	11	4	24.0569347455645	3	2	2	2	2	7	3	1	3	0	3127	0	3127	0	3127	.702144394412813	-.0664448637281904	1.14741332121359	3
32374005	2005	32	1	102	3	2	1	1	0	3	0	6	3	24.0370170061895	3	2	2	2	2	0	1	1	3	0	2169	0	2169	1	2291	-.208335792253931	.738555990780219	.577506684820689	2
50048608	2008	50	1	100	3	2	1	1	0	3	0	10	4	24.0370170061895	3	2	2	2	2	0	1	1	3	0	228	0	228	1	228	-.208335792253931	.738555990780219	.577506684820689	2
37297208	2008	37	3	83	3	2	1	1	1	1	0	4	2	24.034609838167	3	2	1	2	2	4	2	2	3	0	1045	0	1045	0	1045	1.17477049029801	-1.29094313467903	.41318782748789	1
42217008	2012	42	1	86	3	1	2	1	0	3	0	4	2	24.034609838167	3	2	2	2	2	0	1	1	3	0	671	0	671	1	1158	-.208335792253931	.738555990780219	.577506684820689	2
32191502	2002	32	3	69	1	2	2	1	1	2	1	5	2	24.034609838167	3	2	1	2	2	0	1	1	3	1	3350	1	4466	0	4466	-.408616200953897	.176068388696526	-.492282100308626	1
44604508	2008	44	3	69	1	2	1	1	1	2	1	5	2	24.034609838167	3	1	2	2	2	6	3	2	3	0	3542	0	3542	0	3542	1.83029099233135	-1.13095595984954	1.76792993081365	3
32179902	2002	32	3	78	2	1	2	2	1	2	1	6	3	24.034609838167	3	1	2	2	1	7	3	2	3	1	1065	1	2184	0	4456	2.45775947554596	-2.89465398261763	.616894743780447	2
33257505	2005	33	1	92	3	1	1	1	0	3	0	6	3	24.034609838167	3	2	2	2	2	4	2	1	3	0	0	0	0	1	1079	.246904301079441	.336055563526014	.862460003017138	3
11071405	2005	11	1	96	3	2	2	2	0	3	0	6	3	24.034609838167	3	2	2	2	2	0	1	1	2	0	0	0	0	1	226	-.796225214449425	.12795417796775	-1.23397776609392	1
22061405	2005	22	2	67	1	2	1	1	0	2	1	6	3	24.034609838167	3	1	2	2	1	6	3	2	3	0	2252	0	2252	0	2238	2.45775947554596	-2.89465398261763	.616894743780447	2
51101708	2008	51	1	91	3	2	1	1	0	3	0	6	3	24.034609838167	3	2	1	2	2	0	1	1	2	0	185	0	185	1	185	-.99650562314939	-.434533424115943	-2.30376655122324	1
41211008	2008	41	1	104	3	1	1	1	0	3	0	6	3	24.034609838167	3	2	1	1	2	0	1	1	1	0	698	0	698	1	698	-2.44088554508502	-2.12386971303164	-6.99593575516562	1
37269408	2008	37	3	91	3	1	2	2	0	2	1	6	3	24.034609838167	3	2	2	2	2	0	1	1	4	0	1088	0	1088	0	1088	.379553629941562	1.34915780359269	2.3889911357353	3
34023108	2008	34	1	66	1	2	1	1	0	3	0	6	3	24.034609838167	3	2	2	2	2	0	1	1	3	0	2190	0	2190	0	2190	-.208335792253931	.738555990780219	.577506684820689	2
33005302	2002	33	1	90	3	1	1	1	0	3	0	7	3	24.034609838167	3	2	1	2	2	0	1	1	3	0	3403	0	3403	1	3311	-.408616200953897	.176068388696526	-.492282100308626	1
32374205	2005	32	2	68	1	2	1	1	1	2	1	7	3	24.034609838167	3	1	2	2	2	0	1	1	3	0	0	1	1039	0	4677	-.208335792253931	.738555990780219	.577506684820689	2
42213508	2008	42	1	100	3	2	1	1	0	3	0	7	3	24.034609838167	3	2	2	2	2	0	1	1	4	0	892	0	892	1	892	.379553629941562	1.34915780359269	2.3889911357353	3
61006008	2008	61	2	80	3	1	2	2	0	2	1	7	3	24.034609838167	3	1	2	2	2	4	2	2	4	0	2114	0	2114	1	2506	1.96294032119347	-.117853719782869	3.29446106353182	3
32072102	2002	32	1	89	3	1	2	2	0	3	0	8	1	24.034609838167	3	2	2	2	2	5	2	1	3	0	1065	0	1065	1	2176	.246904301079441	.336055563526014	.862460003017138	3
11044302	2002	11	3	72	2	2	1	1	1	2	1	8	1	24.034609838167	3	2	2	2	1	1	2	1	3	0	1083	1	2369	0	2369	.87437278429405	-1.42764245924207	-.28857518401607	1
33116602	2002	33	1	67	1	2	1	1	0	3	0	8	1	24.034609838167	3	1	2	2	2	0	1	1	3	0	2238	0	2238	0	2238	-.208335792253931	.738555990780219	.577506684820689	2
21077902	2002	21	1	69	1	1	1	2	0	3	0	8	1	24.034609838167	3	1	2	2	2	4	2	1	3	1	1113	0	6028	0	6028	.246904301079441	.336055563526014	.862460003017138	3
51236005	2005	51	1	67	1	1	1	1	0	3	0	8	1	24.034609838167	3	1	2	2	2	0	1	1	3	0	1042	0	1042	0	1042	-.208335792253931	.738555990780219	.577506684820689	2
37330308	2008	37	1	90	3	2	1	1	0	3	0	8	1	24.034609838167	3	2	2	2	2	0	1	1	3	0	1055	0	1055	1	1911	-.208335792253931	.738555990780219	.577506684820689	2
32169808	2008	32	1	94	3	1	1	1	0	2	1	8	1	24.034609838167	3	2	2	2	2	0	1	1	3	0	410	0	410	1	410	-.208335792253931	.738555990780219	.577506684820689	2
32475614	2014	32	2	92	3	1	1	1	0	3	0	8	1	24.034609838167	3	2	2	2	2	0	1	1	3	0	0	0	0	1	1024	-.208335792253931	.738555990780219	.577506684820689	2
41068702	2002	41	1	70	2	1	2	1	1	2	1	9	4	24.034609838167	3	1	2	2	2	12	4	2	3	1	997	0	3267	1	3485	2.28553108566472	-1.53345638710375	2.0528832490101	3
37072602	2002	37	1	65	1	2	1	1	0	3	0	9	4	24.034609838167	3	1	2	2	2	0	1	1	3	1	6047	0	6047	0	6047	-.208335792253931	.738555990780219	.577506684820689	2
43117505	2005	43	1	72	2	1	2	2	1	3	0	9	4	24.034609838167	3	1	2	2	2	3	2	1	3	0	999	0	999	1	1821	.246904301079441	.336055563526014	.862460003017138	3
37054102	2002	37	1	73	2	1	2	2	0	2	1	10	4	24.034609838167	3	1	2	2	2	1	2	1	4	0	1048	0	1048	0	1048	.834793723274934	.946657376338482	2.67394445393175	3
32170602	2002	32	1	67	1	2	2	1	0	2	1	10	4	24.034609838167	3	1	2	1	2	0	1	1	3	1	1071	1	3377	1	4324	-1.06482629199407	-.340178485323008	-2.30317806820708	1
37132705	2005	37	3	101	3	2	1	1	0	3	0	10	4	24.034609838167	3	2	2	2	2	0	1	1	3	0	0	0	0	1	837	-.208335792253931	.738555990780219	.577506684820689	2
41026208	2008	41	1	92	3	1	2	1	0	3	0	10	4	24.034609838167	3	2	2	2	2	6	3	1	2	0	957	0	957	1	957	.114254972217319	-.677046676540659	-.664071129701026	1
41247608	2008	41	1	80	3	1	1	1	0	2	1	10	4	24.034609838167	3	2	2	1	2	3	2	1	3	0	0	1	1262	0	1262	-.609586198660699	-.742678912577212	-2.01822475001063	1
12004708	2008	12	3	94	3	2	1	1	1	3	0	10	4	24.034609838167	3	2	2	1	2	0	1	1	3	0	401	0	401	1	401	-1.06482629199407	-.340178485323008	-2.30317806820708	1
43201408	2008	43	2	81	3	2	1	1	1	3	0	10	4	24.034609838167	3	1	2	2	2	2	2	1	3	0	2029	0	2029	0	2029	.246904301079441	.336055563526014	.862460003017138	3
37242508	2008	37	1	65	1	2	1	1	0	2	1	10	4	24.034609838167	3	1	2	1	2	6	3	1	3	0	1082	0	1082	0	1082	-.154346105327326	-1.14517933983142	-1.73327143181418	1
37318708	2008	37	2	90	3	1	2	2	0	3	0	12	4	24.034609838167	3	2	2	2	2	0	1	1	3	0	3743	0	3743	0	3743	-.208335792253931	.738555990780219	.577506684820689	2
51149402	2002	51	2	71	2	1	2	1	0	2	1	12	4	24.0344071512903	3	1	2	1	2	3	2	1	3	1	3389	0	3389	1	3551	-.609586198660699	-.742678912577212	-2.01822475001063	1
37437914	2014	37	1	85	3	1	1	2	0	3	0	6	3	24.023808670085	3	1	2	2	2	2	2	2	3	1	1245	0	1245	0	1245	1.37505089899798	-.728455532595338	1.48297661261721	3
22008208	2008	22	2	67	1	1	1	2	0	2	1	7	3	24.023808670085	3	2	2	2	2	4	2	2	3	1	1086	0	2106	0	2106	1.37505089899798	-.728455532595338	1.48297661261721	3
11011308	2008	11	3	100	3	1	2	1	1	3	0	8	1	24.023808670085	3	1	2	2	2	20	4	2	4	0	3777	0	3777	0	3777	2.87342050786022	-.922854574291278	3.86436769992472	3
37420512	2012	37	1	67	1	1	2	1	1	3	0	8	1	24.023808670085	3	1	2	2	2	6	3	1	4	0	1967	0	1967	0	1967	1.29003381660831	.544156949084278	2.9588977721282	3
32424212	2012	32	1	97	3	1	2	2	0	3	0	10	4	24.023808670085	3	2	1	2	2	0	1	2	3	0	0	1	691	1	1338	.719530396964641	-.888442707424826	.128234509291442	1
11002908	2008	11	1	65	1	2	2	1	0	2	1	4	2	24.0054869684499	3	1	2	2	2	4	2	1	3	1	2011	0	3748	0	3748	.246904301079441	.336055563526014	.862460003017138	3
45719505	2005	45	2	67	1	1	1	1	0	2	1	6	3	24.0054869684499	3	1	2	2	2	5	2	2	3	0	3268	0	3268	1	3921	1.37505089899798	-.728455532595338	1.48297661261721	3
33289405	2005	33	1	67	1	2	1	1	1	3	0	6	3	24.0054869684499	3	1	2	2	2	3	2	1	4	0	4634	0	4634	0	4634	.834793723274934	.946657376338482	2.67394445393175	3
42056202	2002	42	1	80	3	2	1	1	0	3	0	7	3	24.0054869684499	3	1	2	1	2	0	1	1	1	0	3413	0	3413	1	3598	-2.24060513638506	-1.56138211094794	-5.9261469700363	1
45815814	2014	45	2	82	3	1	1	1	0	3	0	7	3	24.0054869684499	3	2	2	1	1	0	1	1	3	0	1308	0	1308	0	1308	-.437357808779462	-2.1038765080911	-3.45421325524028	1
42058302	2002	42	2	68	1	1	2	2	1	2	1	8	1	24.0054869684499	3	1	2	2	2	1	2	2	3	1	4403	0	5912	0	5912	1.37505089899798	-.728455532595338	1.48297661261721	3
42254605	2005	42	1	67	1	2	1	1	1	3	0	8	1	24.0054869684499	3	2	2	2	2	0	1	1	4	0	3339	1	4844	0	4844	.379553629941562	1.34915780359269	2.3889911357353	3
33173202	2002	33	1	66	1	1	2	1	0	2	1	10	4	24.0054869684499	3	1	2	2	2	2	2	1	3	0	4443	0	4443	0	4443	.246904301079441	.336055563526014	.862460003017138	3
51020708	2008	51	1	92	3	1	2	2	0	3	0	7	3	24	3	2	2	2	2	7	3	1	3	0	1001	0	1001	1	1615	.702144394412813	-.0664448637281904	1.14741332121359	3
23010108	2008	23	3	90	3	2	1	1	0	3	0	7	3	24	3	2	2	2	2	0	1	1	4	0	91	0	91	1	91	.379553629941562	1.34915780359269	2.3889911357353	3
37440814	2014	37	1	90	3	2	1	1	0	2	1	8	1	24	3	2	2	2	2	0	1	1	3	0	0	0	0	1	848	-.208335792253931	.738555990780219	.577506684820689	2
37449214	2014	37	1	80	3	2	1	2	0	3	0	8	1	24	3	2	2	2	2	0	1	1	3	0	1261	0	1261	0	1261	-.208335792253931	.738555990780219	.577506684820689	2
34148605	2005	34	2	101	3	2	1	1	0	3	0	10	4	24	3	1	2	1	2	0	1	1	2	0	0	0	0	1	88	-1.65271571418956	-.950780298135476	-4.11466251912169	1
51038508	2008	51	1	86	3	1	2	1	0	3	0	15	4	24	3	2	2	2	2	0	1	1	3	0	1089	0	1089	1	1745	-.208335792253931	.738555990780219	.577506684820689	2
37036008	2008	37	3	65	1	1	2	1	1	1	0	7	3	23.9994591671174	1	1	2	2	2	10	3	2	3	0	2108	0	2108	0	2108	1.83029099233135	-1.13095595984954	1.76792993081365	3
37416412	2012	37	1	86	3	1	2	1	0	2	1	10	4	23.9994591671174	1	1	2	2	2	9	3	1	3	0	713	0	713	1	1117	.702144394412813	-.0664448637281904	1.14741332121359	3
23075005	2005	23	3	84	3	1	2	2	1	2	1	8	1	23.9868703446535	1	1	2	2	1	6	3	2	4	0	1162	0	1162	1	1285	3.04564889774145	-2.28405216980516	2.42837919469506	3
41252208	2008	41	1	88	3	2	1	1	0	3	0	6	3	23.9795918367347	1	1	1	2	2	0	1	1	3	0	518	0	518	1	518	-.408616200953897	.176068388696526	-.492282100308626	1
37405212	2012	37	3	102	3	2	1	2	0	3	0	8	1	23.9795918367347	1	2	2	2	2	0	1	1	3	0	684	0	684	1	1165	-.208335792253931	.738555990780219	.577506684820689	2
37254608	2008	37	1	91	3	2	1	1	0	3	0	12	4	23.9795918367347	1	2	2	2	2	0	1	1	3	0	804	0	804	1	804	-.208335792253931	.738555990780219	.577506684820689	2
32312405	2005	32	1	94	3	2	1	1	0	2	1	10	4	23.9757046193191	1	2	2	2	2	0	1	1	3	1	1181	0	1181	1	2101	-.208335792253931	.738555990780219	.577506684820689	2
37266308	2008	37	1	100	3	2	1	1	1	3	0	12	4	23.9757046193191	1	2	1	2	2	0	1	1	3	0	460	0	460	1	460	-.408616200953897	.176068388696526	-.492282100308626	1
34089202	2002	34	2	75	2	2	1	1	0	3	0	7	3	23.9620519340799	1	1	1	2	2	0	1	1	2	0	2195	0	2195	0	2195	-.99650562314939	-.434533424115943	-2.30376655122324	1
44161705	2005	44	1	89	3	1	2	2	0	3	0	10	4	23.9394809920521	1	2	2	2	2	6	3	2	3	0	0	0	0	1	279	1.83029099233135	-1.13095595984954	1.76792993081365	3
44207408	2008	44	2	76	2	1	2	1	1	2	1	4	2	23.9389897746315	1	1	2	2	2	6	3	2	3	1	1259	0	3539	0	3539	1.83029099233135	-1.13095595984954	1.76792993081365	3
41068502	2002	41	1	67	1	1	2	1	0	1	0	7	3	23.9389897746315	1	1	2	2	2	10	3	2	3	0	2137	0	2137	1	3011	1.83029099233135	-1.13095595984954	1.76792993081365	3
37457114	2014	37	2	80	3	1	2	2	1	3	0	7	3	23.9389897746315	1	1	2	1	2	3	2	1	3	0	0	1	1239	0	1239	-.609586198660699	-.742678912577212	-2.01822475001063	1
42053902	2002	42	3	65	1	1	2	1	0	3	0	8	1	23.9389897746315	1	1	2	2	1	5	2	2	2	1	2261	0	4434	0	4434	1.41462996001709	-3.10275536817589	-1.47954302533062	1
22070105	2005	22	3	74	2	1	2	2	0	3	0	8	1	23.9389897746315	1	2	1	1	2	0	1	1	1	0	993	0	993	0	993	-2.44088554508502	-2.12386971303164	-6.99593575516562	1
41313912	2012	41	1	73	2	1	1	1	0	2	1	9	4	23.9389897746315	1	1	2	2	2	11	3	1	3	1	819	0	1998	0	1998	.702144394412813	-.0664448637281904	1.14741332121359	3
51130102	2002	51	2	78	2	1	2	2	1	2	1	10	4	23.9389897746315	1	1	2	2	2	0	1	2	4	0	1097	0	1097	1	2033	1.5077002278601	.284646707471335	3.00950774533537	3
41245408	2008	41	1	68	1	1	2	1	0	3	0	10	4	23.9389897746315	1	2	2	2	2	0	1	1	3	1	1262	0	2082	0	2082	-.208335792253931	.738555990780219	.577506684820689	2
37307408	2008	37	3	76	2	1	2	2	1	3	0	12	4	23.9389897746315	1	2	2	2	2	5	2	1	3	1	1086	1	1986	0	1986	.246904301079441	.336055563526014	.862460003017138	3
21168905	2005	21	3	74	2	2	2	2	1	2	1	7	3	23.9360623149012	1	1	2	2	2	6	3	2	4	0	0	1	977	0	977	2.41818041452684	-.520354147037074	3.57941438172827	3
37236208	2008	37	1	74	2	1	2	1	1	3	0	7	3	23.9360623149012	1	2	2	2	1	4	2	1	3	0	2008	0	2008	0	2008	.87437278429405	-1.42764245924207	-.28857518401607	1
33129602	2002	33	1	69	1	1	1	2	0	3	0	8	1	23.9360623149012	1	1	2	2	2	0	1	1	3	0	0	1	1137	1	2846	-.208335792253931	.738555990780219	.577506684820689	2
45213408	2008	45	2	81	3	1	1	2	0	3	0	6	3	23.9256896228185	1	2	2	2	2	6	3	1	3	0	2028	0	2028	1	2704	.702144394412813	-.0664448637281904	1.14741332121359	3
51001408	2008	51	2	97	3	2	1	1	0	2	1	7	3	23.9256896228185	1	2	2	1	2	0	1	1	3	0	1121	0	1121	1	1217	-1.06482629199407	-.340178485323008	-2.30317806820708	1
34128408	2008	34	1	103	3	2	1	2	0	3	0	7	3	23.9256896228185	1	2	1	1	2	0	1	1	3	0	1018	0	1018	0	1018	-1.26510670069404	-.902666087406701	-3.37296685333639	1
42157705	2005	42	2	65	1	2	1	1	0	3	0	5	2	23.922422999701	1	1	2	2	2	4	2	1	3	0	1025	0	1025	0	1025	.246904301079441	.336055563526014	.862460003017138	3
23009008	2008	23	1	101	3	2	1	1	0	3	0	5	2	23.922422999701	1	2	2	2	2	0	1	1	3	0	397	0	397	1	397	-.208335792253931	.738555990780219	.577506684820689	2
11035002	2002	11	1	75	2	1	2	2	1	2	1	6	3	23.922422999701	1	2	2	2	2	3	2	1	4	1	1111	0	2379	0	2379	.834793723274934	.946657376338482	2.67394445393175	3
32459912	2012	32	1	86	3	1	1	1	0	3	0	6	3	23.922422999701	1	1	2	2	2	2	2	1	3	0	706	0	706	1	1147	.246904301079441	.336055563526014	.862460003017138	3
45143308	2008	45	1	87	3	1	2	2	0	3	0	7	3	23.922422999701	1	2	2	2	2	0	1	1	3	0	705	0	705	1	705	-.208335792253931	.738555990780219	.577506684820689	2
45812114	2014	45	1	81	3	2	1	1	0	3	0	7	3	23.922422999701	1	2	2	1	2	0	1	1	4	0	1329	0	1329	0	1329	-.476936869798577	.270423327489461	-.491693617292462	1
51175902	2002	51	1	70	2	1	2	2	1	2	1	8	1	23.922422999701	1	1	2	2	2	6	3	1	3	1	5843	0	5843	0	5843	.702144394412813	-.0664448637281904	1.14741332121359	3
33267505	2005	33	1	87	3	2	1	1	0	3	0	8	1	23.922422999701	1	2	2	2	2	1	2	1	2	0	2291	0	2291	1	2529	-.340985121116053	-.274546249286454	-.949024447897475	1
43207408	2008	43	1	71	2	2	1	1	0	3	0	8	1	23.922422999701	1	1	2	2	2	9	3	2	4	1	2006	0	2006	0	2006	2.41818041452684	-.520354147037074	3.57941438172827	3
32439212	2012	32	1	96	3	1	1	2	0	3	0	10	4	23.922422999701	1	2	2	2	2	2	2	1	4	0	0	0	0	1	623	.834793723274934	.946657376338482	2.67394445393175	3
42251905	2005	42	1	66	1	2	1	1	0	3	0	8	1	23.9188302920412	1	2	2	2	2	0	1	1	4	0	2259	0	2259	0	1131	.379553629941562	1.34915780359269	2.3889911357353	3
37426112	2012	37	1	78	2	1	1	2	0	3	0	8	1	23.9188302920412	1	2	2	2	2	1	2	1	3	0	709	0	709	1	1655	.246904301079441	.336055563526014	.862460003017138	3
33291905	2005	33	1	67	1	1	1	1	0	3	0	10	4	23.9188302920412	1	1	2	2	2	0	1	1	4	0	1209	0	1209	1	1408	.379553629941562	1.34915780359269	2.3889911357353	3
45425902	2002	45	2	68	1	2	1	1	0	3	0	5	2	23.9054709377775	1	1	2	2	2	0	1	1	3	0	4386	0	4386	0	4386	-.208335792253931	.738555990780219	.577506684820689	2
34094502	2002	34	2	77	2	2	1	1	0	3	0	7	3	23.8913816211176	1	1	1	1	2	0	1	1	2	0	1039	0	1039	1	1780	-1.85299612288953	-1.51326790021917	-5.184451304251	1
22071705	2005	22	3	68	1	1	2	2	0	2	1	8	1	23.8894628099174	1	1	2	2	2	17	4	2	3	1	3153	0	3153	0	3153	2.28553108566472	-1.53345638710375	2.0528832490101	3
42033602	2002	42	2	85	3	1	2	1	0	3	0	9	4	23.8894628099174	1	2	2	2	2	0	1	1	3	1	1141	0	2281	1	2371	-.208335792253931	.738555990780219	.577506684820689	2
22032202	2002	22	1	73	2	1	1	2	0	3	0	6	3	23.8754325259516	1	1	2	2	2	2	2	2	3	0	3364	0	3364	1	3657	1.37505089899798	-.728455532595338	1.48297661261721	3
11036002	2002	11	1	69	1	1	2	2	0	3	0	6	3	23.8754325259516	1	1	1	2	2	6	3	1	3	0	1107	0	1107	0	1107	.501863985712848	-.628932465811883	.0776245360842723	1
23030102	2002	23	2	70	2	1	2	1	0	2	1	7	3	23.8754325259516	1	1	1	2	2	0	1	1	3	1	2277	0	5876	0	5876	-.408616200953897	.176068388696526	-.492282100308626	1
50100105	2005	50	2	101	3	1	2	2	1	2	1	10	4	23.8754325259516	1	2	2	2	1	1	2	2	3	0	0	0	0	1	747	2.00251938221259	-2.49215355536342	.331941425583997	1
23009402	2002	23	1	93	3	1	1	2	0	2	1	14	4	23.8754325259516	1	2	2	2	1	3	2	1	4	0	992	1	2152	0	2152	1.46226220648954	-.817040646429604	1.52290926689854	3
41041308	2008	41	1	92	3	1	1	1	0	3	0	4	2	23.8751147842057	1	2	2	2	2	0	1	2	3	0	1104	0	1104	1	1260	.919810805664606	-.325955105341133	1.19802329442076	3
21011908	2008	21	1	82	3	1	2	2	0	2	1	4	2	23.8751147842057	1	2	2	1	1	2	2	1	2	0	3875	0	3875	0	3875	-.570007137641583	-3.11697874815777	-4.98074438795845	1
41253208	2008	41	1	79	2	1	2	2	0	3	0	5	2	23.8751147842057	1	2	2	2	2	0	1	1	3	0	1264	1	2072	1	2200	-.208335792253931	.738555990780219	.577506684820689	2
22002208	2008	22	3	80	3	1	1	1	1	2	1	5	2	23.8751147842057	1	2	2	2	2	9	3	2	4	0	2142	0	2142	0	2142	2.41818041452684	-.520354147037074	3.57941438172827	3
35066602	2002	35	1	81	3	1	1	1	1	3	0	6	3	23.8751147842057	1	2	2	2	2	3	2	2	3	0	1096	0	1096	1	2062	1.37505089899798	-.728455532595338	1.48297661261721	3
31056702	2002	31	3	68	1	2	1	1	1	2	1	6	3	23.8751147842057	1	1	1	2	2	0	1	2	3	0	2269	0	2269	0	2269	.719530396964641	-.888442707424826	.128234509291442	1
21068002	2002	21	3	70	2	1	1	1	0	2	1	6	3	23.8751147842057	1	1	2	2	1	9	3	2	5	1	4465	0	5859	0	5859	3.63353831993695	-1.67345035699269	4.23986364560967	3
51200805	2005	51	1	80	3	1	2	2	0	3	0	6	3	23.8751147842057	1	1	2	2	2	0	1	1	3	1	2348	0	2348	0	3329	-.208335792253931	.738555990780219	.577506684820689	2
33301505	2005	33	2	67	1	1	1	1	0	2	1	6	3	23.8751147842057	1	1	2	2	2	0	1	1	2	1	3372	0	4859	0	4859	-.796225214449425	.12795417796775	-1.23397776609392	1
32365805	2005	32	2	66	1	1	1	1	1	3	0	6	3	23.8751147842057	1	1	2	2	1	13	4	2	4	0	1058	0	1058	0	1058	3.50088899107483	-2.68655259705937	2.71333251289151	3
23012708	2008	23	1	65	1	1	2	2	0	3	0	6	3	23.8751147842057	1	1	2	2	2	0	1	1	3	0	0	1	1102	0	3591	-.208335792253931	.738555990780219	.577506684820689	2
41315512	2012	41	1	78	2	1	1	1	0	3	0	6	3	23.8751147842057	1	1	1	2	2	3	2	1	3	0	0	0	0	1	780	.0466238923794754	-.226432038557679	-.207328782112177	1
12044105	2005	12	1	66	1	1	2	2	0	3	0	7	3	23.8751147842057	1	1	2	2	2	3	2	1	3	0	1134	1	2276	1	2777	.246904301079441	.336055563526014	.862460003017138	3
41315412	2012	41	1	85	3	2	1	1	0	3	0	7	3	23.8751147842057	1	2	2	2	2	0	1	1	3	1	815	0	815	1	1253	-.208335792253931	.738555990780219	.577506684820689	2
33169402	2002	33	3	71	2	1	1	2	0	2	1	8	1	23.8751147842057	1	2	2	2	2	3	2	2	3	0	1186	0	1186	0	1186	1.37505089899798	-.728455532595338	1.48297661261721	3
32221902	2002	32	2	65	1	1	2	2	1	2	1	8	1	23.8751147842057	1	1	2	2	1	6	3	1	3	1	1120	0	1120	0	1120	1.32961287762742	-1.83014288649628	-.00362186581962076	1
21057802	2002	21	1	65	1	1	2	2	1	2	1	8	1	23.8751147842057	1	1	2	2	2	12	4	2	4	1	4506	0	5951	0	5951	2.87342050786022	-.922854574291278	3.86436769992472	3
43111105	2005	43	1	84	3	1	2	2	1	2	1	8	1	23.8751147842057	1	2	2	2	2	12	4	2	4	1	1141	0	1141	1	1638	2.87342050786022	-.922854574291278	3.86436769992472	3
23052605	2005	23	3	89	3	1	1	1	1	2	1	8	1	23.8751147842057	1	1	2	2	1	12	4	2	3	0	1187	0	1187	1	2070	2.91299956887933	-3.29715440987183	.901848061976896	3
32074808	2008	32	1	91	3	1	2	1	0	3	0	8	1	23.8751147842057	1	2	2	2	2	0	1	2	3	1	2171	0	2171	0	2171	.919810805664606	-.325955105341133	1.19802329442076	3
31620908	2008	31	3	102	3	1	2	2	0	1	0	8	1	23.8751147842057	1	2	2	2	1	0	1	2	3	0	276	0	276	1	276	1.54727928887922	-2.08965312810922	.046988107387548	1
21022708	2008	21	3	99	3	1	1	1	1	1	0	8	1	23.8751147842057	1	2	2	2	2	0	1	1	3	0	997	0	997	0	997	-.208335792253931	.738555990780219	.577506684820689	2
51119408	2008	51	2	88	3	1	1	2	0	2	1	8	1	23.8751147842057	1	1	2	2	2	0	1	2	3	0	2056	0	2056	1	3657	.919810805664606	-.325955105341133	1.19802329442076	3
37043408	2008	37	1	91	3	1	2	1	0	3	0	8	1	23.8751147842057	1	1	2	2	2	3	2	2	3	0	2117	0	2117	1	2325	1.37505089899798	-.728455532595338	1.48297661261721	3
33010608	2008	33	2	92	3	1	2	1	0	3	0	8	1	23.8751147842057	1	1	2	2	2	0	1	1	3	1	1144	0	1144	1	1445	-.208335792253931	.738555990780219	.577506684820689	2
22001808	2008	22	3	80	3	1	1	1	1	2	1	8	1	23.8751147842057	1	1	2	2	2	2	2	2	3	0	1100	0	1100	0	1100	1.37505089899798	-.728455532595338	1.48297661261721	3
41316212	2012	41	1	82	3	1	1	1	0	3	0	8	1	23.8751147842057	1	1	2	2	2	12	4	2	3	1	816	1	1991	0	1991	2.28553108566472	-1.53345638710375	2.0528832490101	3
33151902	2002	33	2	72	2	1	2	2	0	2	1	9	4	23.8751147842057	1	1	2	2	2	6	3	2	3	0	1097	0	1097	0	1097	1.83029099233135	-1.13095595984954	1.76792993081365	3
32330905	2005	32	1	77	2	1	1	1	1	2	1	9	4	23.8751147842057	1	1	2	2	2	10	3	2	3	0	0	1	1001	0	4661	1.83029099233135	-1.13095595984954	1.76792993081365	3
43202108	2008	43	2	82	3	1	1	1	0	3	0	9	4	23.8751147842057	1	2	2	2	2	2	2	1	3	0	1305	0	1305	1	1445	.246904301079441	.336055563526014	.862460003017138	3
37374209	2008	37	1	80	3	1	1	1	0	3	0	9	4	23.8751147842057	1	2	1	2	2	0	1	2	3	0	1186	0	1186	1	1781	.719530396964641	-.888442707424826	.128234509291442	1
37273908	2008	37	1	63	1	2	1	1	0	3	0	9	4	23.8751147842057	1	1	1	2	2	6	3	1	3	1	2009	0	2009	0	2009	.501863985712848	-.628932465811883	.0776245360842723	1
21005508	2008	21	1	67	1	1	2	2	0	3	0	9	4	23.8751147842057	1	1	2	2	2	6	3	1	4	1	1114	0	3786	0	3786	1.29003381660831	.544156949084278	2.9588977721282	3
43306612	2012	43	1	65	1	1	1	1	0	3	0	9	4	23.8751147842057	1	1	2	2	2	6	3	1	3	0	1969	0	1969	0	1969	.702144394412813	-.0664448637281904	1.14741332121359	3
31107405	2005	31	2	90	3	2	1	1	1	3	0	10	4	23.8751147842057	1	2	2	2	2	0	1	1	3	0	0	0	0	1	365	-.208335792253931	.738555990780219	.577506684820689	2
61160905	2005	61	1	67	1	2	1	1	0	3	0	10	4	23.8751147842057	1	1	2	1	2	0	1	1	2	1	3304	0	3304	1	4661	-1.65271571418956	-.950780298135476	-4.11466251912169	1
50042608	2008	50	1	88	3	1	1	2	0	3	0	10	4	23.8751147842057	1	2	2	1	2	0	1	1	3	0	1054	0	1054	1	1240	-1.06482629199407	-.340178485323008	-2.30317806820708	1
21003608	2008	21	1	100	3	1	1	1	0	1	0	10	4	23.8751147842057	1	2	2	2	2	3	2	1	4	0	373	0	373	1	373	.834793723274934	.946657376338482	2.67394445393175	3
11008008	2008	11	1	105	3	1	1	2	0	3	0	10	4	23.8751147842057	1	2	2	1	2	15	4	1	2	0	172	0	172	1	172	-.286995434189448	-2.15828157989809	-3.25980256453234	1
51101008	2008	51	2	94	3	1	1	2	1	2	1	10	4	23.8751147842057	1	1	2	2	2	4	2	1	3	0	505	0	505	1	505	.246904301079441	.336055563526014	.862460003017138	3
37312908	2008	37	1	88	3	1	2	2	0	2	1	11	4	23.8751147842057	1	2	2	2	2	6	3	1	3	0	1078	0	1078	1	1154	.702144394412813	-.0664448637281904	1.14741332121359	3
51223805	2005	51	1	67	1	2	1	1	0	3	0	7	3	23.8727985225891	1	1	2	2	2	0	1	1	3	0	2297	0	2297	1	2948	-.208335792253931	.738555990780219	.577506684820689	2
42227608	2008	42	1	95	3	1	2	2	0	3	0	7	3	23.8367346938776	1	1	2	1	2	0	1	1	3	0	1986	0	1986	0	1986	-1.06482629199407	-.340178485323008	-2.30317806820708	1
42230108	2008	42	1	67	1	1	2	2	0	3	0	8	1	23.8367346938776	1	1	2	1	2	3	2	1	2	1	1987	0	1987	0	1987	-1.19747562085619	-1.35328072538968	-3.82970920092524	1
44206908	2008	44	3	74	2	1	2	2	0	3	0	12	4	23.8367346938776	1	1	2	2	2	6	3	1	3	0	0	1	1253	0	1253	.702144394412813	-.0664448637281904	1.14741332121359	3
11035202	2002	11	1	80	3	1	1	1	1	2	1	14	4	23.8367346938776	1	1	1	2	2	7	3	1	4	0	1075	0	1075	0	1075	1.08975340790834	-.0183306529994149	1.88910898699889	3
21105005	2005	21	3	92	3	2	1	1	0	1	0	7	3	23.8330046022354	1	2	2	2	2	0	1	1	3	0	1153	0	1153	0	1153	-.208335792253931	.738555990780219	.577506684820689	2
32161302	2002	32	1	63	1	1	2	1	1	3	0	8	1	23.8330046022354	1	1	2	2	2	0	1	1	3	1	5896	0	5896	0	5896	-.208335792253931	.738555990780219	.577506684820689	2
12045305	2005	12	3	66	1	2	2	2	0	2	1	8	1	23.8330046022354	1	2	2	2	2	6	3	2	3	0	996	0	996	0	996	1.83029099233135	-1.13095595984954	1.76792993081365	3
42306512	2012	42	1	76	2	2	1	1	1	3	0	8	1	23.8330046022354	1	1	2	2	2	0	1	1	4	0	689	1	1982	0	1982	.379553629941562	1.34915780359269	2.3889911357353	3
37455014	2014	37	1	91	3	1	1	1	0	3	0	8	1	23.8330046022354	1	1	2	2	2	0	1	2	3	0	1245	0	1245	0	1245	.919810805664606	-.325955105341133	1.19802329442076	3
45485502	2002	45	2	75	2	1	1	2	0	3	0	10	4	23.8330046022354	1	1	2	2	2	5	2	1	3	0	4378	0	4378	0	4378	.246904301079441	.336055563526014	.862460003017138	3
45414302	2002	45	1	72	2	1	2	2	0	3	0	7	3	23.828125	1	1	2	2	2	3	2	1	3	1	4411	0	4411	1	5343	.246904301079441	.336055563526014	.862460003017138	3
42328414	2014	42	2	68	1	2	1	1	0	2	1	8	1	23.828125	1	1	2	2	2	12	4	2	4	0	1291	0	1291	0	1291	2.87342050786022	-.922854574291278	3.86436769992472	3
33155002	2002	33	1	70	2	1	2	1	1	2	1	10	4	23.828125	1	1	2	2	2	0	1	1	3	1	5930	0	5930	0	5930	-.208335792253931	.738555990780219	.577506684820689	2
41349812	2012	41	1	63	1	2	1	1	0	3	0	10	4	23.828125	1	1	2	2	2	0	1	2	3	1	819	0	1996	0	1996	.919810805664606	-.325955105341133	1.19802329442076	3
37366909	2008	37	1	73	2	1	1	1	0	2	1	9	4	23.8086901719128	1	1	1	2	2	3	2	1	3	0	1863	0	1863	0	1863	.0466238923794754	-.226432038557679	-.207328782112177	1
51167302	2002	51	1	68	1	2	1	1	0	2	1	6	3	23.8082914962994	1	1	2	1	2	0	1	1	3	1	5902	0	5902	0	5902	-1.06482629199407	-.340178485323008	-2.30317806820708	1
37231008	2008	37	1	86	3	1	2	2	0	3	0	4	2	23.8054016620499	1	1	2	2	2	0	1	1	3	1	1070	0	1070	1	3522	-.208335792253931	.738555990780219	.577506684820689	2
21166905	2005	21	2	67	1	2	1	1	0	2	1	5	2	23.8054016620499	1	2	2	1	2	0	1	2	3	1	3292	0	3292	0	3292	.0633203059244669	-1.40468958144436	-1.68266145860701	1
51128602	2002	51	1	77	2	1	1	2	0	2	1	6	3	23.8054016620499	1	1	2	2	2	4	2	1	3	0	4328	0	4328	1	5371	.246904301079441	.336055563526014	.862460003017138	3
32193602	2002	32	2	74	2	2	1	2	1	2	1	6	3	23.8054016620499	1	1	2	2	2	0	1	1	4	0	5872	0	5872	0	5872	.379553629941562	1.34915780359269	2.3889911357353	3
42010308	2008	42	3	86	3	2	1	1	0	3	0	6	3	23.8054016620499	1	2	2	2	2	0	1	2	3	0	0	1	1141	1	1313	.919810805664606	-.325955105341133	1.19802329442076	3
43206708	2008	43	1	77	2	2	1	1	0	3	0	6	3	23.8054016620499	1	1	2	2	2	0	1	1	3	0	662	0	662	1	662	-.208335792253931	.738555990780219	.577506684820689	2
45045808	2008	45	2	67	1	2	1	1	0	3	0	8	1	23.8054016620499	1	1	2	2	2	5	2	1	3	1	3965	0	3965	0	3965	.246904301079441	.336055563526014	.862460003017138	3
21100205	2005	21	3	86	3	2	1	1	0	1	0	9	4	23.8054016620499	1	2	2	2	2	0	1	1	3	0	3276	0	3276	1	4222	-.208335792253931	.738555990780219	.577506684820689	2
45631905	2005	45	2	89	3	2	1	1	1	3	0	10	4	23.8054016620499	1	2	2	2	2	0	1	2	3	1	3271	0	4919	0	4919	.919810805664606	-.325955105341133	1.19802329442076	3
32300105	2005	32	2	91	3	2	1	1	0	1	0	10	4	23.8054016620499	1	2	2	2	2	0	1	1	3	0	1183	0	1183	1	1558	-.208335792253931	.738555990780219	.577506684820689	2
41122205	2005	41	1	84	3	1	2	2	0	3	0	10	4	23.8054016620499	1	1	2	2	2	0	1	1	3	1	1138	0	2266	1	3454	-.208335792253931	.738555990780219	.577506684820689	2
36066005	2005	36	1	65	1	2	1	1	1	3	0	10	4	23.8054016620499	1	1	2	2	2	0	1	1	3	0	4796	0	4796	0	4796	-.208335792253931	.738555990780219	.577506684820689	2
45013308	2008	45	1	95	3	1	2	1	0	3	0	10	4	23.8054016620499	1	2	2	2	2	6	3	1	3	0	601	0	601	1	601	.702144394412813	-.0664448637281904	1.14741332121359	3
43012008	2008	43	2	97	3	2	2	1	0	3	0	10	4	23.8054016620499	1	2	2	1	2	5	2	2	2	0	344	0	344	1	344	-.0693290229376544	-2.41779182151103	-3.20919259132517	1
43312814	2014	43	1	82	3	1	2	1	0	3	0	10	4	23.8054016620499	1	1	2	2	2	2	2	1	3	0	1272	0	1272	0	1272	.246904301079441	.336055563526014	.862460003017138	3
37234808	2008	37	1	87	3	2	1	1	0	3	0	11	4	23.8054016620499	1	2	2	1	2	0	1	1	2	0	2003	0	2003	0	2003	-1.65271571418956	-.950780298135476	-4.11466251912169	1
50107105	2005	50	1	102	3	2	1	1	0	3	0	9	4	23.8048006347947	1	2	2	2	2	0	1	1	3	0	2255	0	2255	1	2888	-.208335792253931	.738555990780219	.577506684820689	2
34075108	2008	34	1	101	3	2	1	1	0	3	0	7	3	23.7889273356401	1	2	2	1	2	0	1	1	2	0	2021	0	2021	0	2021	-1.65271571418956	-.950780298135476	-4.11466251912169	1
51143408	2008	51	1	85	3	2	2	1	0	3	0	9	4	23.7889273356401	1	2	2	2	2	0	1	1	3	0	1076	0	1076	1	1109	-.208335792253931	.738555990780219	.577506684820689	2
44207808	2008	44	2	81	3	2	1	1	1	3	0	5	2	23.7812128418549	1	1	2	2	2	0	1	1	4	1	2000	0	3539	0	3539	.379553629941562	1.34915780359269	2.3889911357353	3
50023208	2008	50	1	103	3	2	1	1	0	2	1	6	3	23.7812128418549	1	2	2	2	1	0	1	1	3	0	1980	0	1980	1	2039	.419132690960677	-1.02514203198787	-.573528502212519	1
50035308	2008	50	3	96	3	2	2	1	0	3	0	6	3	23.7812128418549	1	2	2	1	2	3	2	1	2	0	1099	0	1099	0	1099	-1.19747562085619	-1.35328072538968	-3.82970920092524	1
42227008	2008	42	1	85	3	1	2	1	0	3	0	6	3	23.7812128418549	1	2	2	1	2	0	1	1	2	0	1988	0	1988	0	1988	-1.65271571418956	-.950780298135476	-4.11466251912169	1
37416112	2012	37	1	93	3	2	1	1	0	2	1	6	3	23.7812128418549	1	2	2	2	2	0	1	1	3	0	1956	0	1956	0	1956	-.208335792253931	.738555990780219	.577506684820689	2
41070702	2002	41	1	67	1	2	1	1	0	2	1	8	1	23.7812128418549	1	1	2	2	2	0	1	1	3	1	2161	0	3312	1	4105	-.208335792253931	.738555990780219	.577506684820689	2
44152005	2005	44	1	93	3	2	1	1	0	3	0	8	1	23.7812128418549	1	2	2	2	2	0	1	1	3	0	1209	0	1209	1	1685	-.208335792253931	.738555990780219	.577506684820689	2
32375505	2005	32	2	67	1	2	1	1	0	2	1	8	1	23.7812128418549	1	1	2	2	2	0	1	1	3	1	2218	0	4759	0	4759	-.208335792253931	.738555990780219	.577506684820689	2
50008208	2008	50	1	101	3	2	1	2	0	3	0	8	1	23.7812128418549	1	2	1	2	2	0	1	1	3	0	511	0	511	1	511	-.408616200953897	.176068388696526	-.492282100308626	1
45205908	2008	45	1	100	3	2	1	2	0	2	1	8	1	23.7812128418549	1	2	2	2	2	0	1	1	3	0	1040	0	1040	1	1040	-.208335792253931	.738555990780219	.577506684820689	2
43009208	2008	43	2	95	3	1	1	2	0	3	0	8	1	23.7812128418549	1	2	2	2	2	5	2	1	3	0	985	0	985	1	985	.246904301079441	.336055563526014	.862460003017138	3
44037308	2008	44	1	91	3	1	2	1	0	3	0	8	1	23.7812128418549	1	1	2	2	2	3	2	1	2	0	1072	0	1072	1	1894	-.340985121116053	-.274546249286454	-.949024447897475	1
42225408	2008	42	1	85	3	2	1	1	0	3	0	9	4	23.7812128418549	1	2	2	1	2	0	1	1	2	1	1980	0	1980	1	2796	-1.65271571418956	-.950780298135476	-4.11466251912169	1
37380509	2008	37	2	79	2	2	1	1	0	3	0	9	4	23.7812128418549	1	2	2	2	2	0	1	1	4	0	1158	1	1890	0	1890	.379553629941562	1.34915780359269	2.3889911357353	3
34046202	2002	34	1	90	3	2	1	1	0	3	0	10	4	23.7812128418549	1	2	2	2	2	0	1	1	3	0	985	0	985	1	1767	-.208335792253931	.738555990780219	.577506684820689	2
41081502	2002	41	1	65	1	2	1	1	0	3	0	10	4	23.7812128418549	1	1	2	1	2	0	1	1	2	1	2208	0	3358	0	3358	-1.65271571418956	-.950780298135476	-4.11466251912169	1
50030008	2008	50	3	87	3	2	2	1	0	2	1	10	4	23.7812128418549	1	2	1	2	2	0	1	2	4	0	1141	0	1141	1	2848	1.30741981916013	-.277840894612358	1.93971896020606	3
37004608	2008	37	1	94	3	2	1	1	0	3	0	10	4	23.7812128418549	1	2	2	2	2	0	1	1	4	0	920	0	920	1	920	.379553629941562	1.34915780359269	2.3889911357353	3
37304408	2008	37	2	103	3	2	1	1	0	1	0	14	4	23.7435694499406	1	2	2	2	2	0	1	1	3	0	284	0	284	1	284	-.208335792253931	.738555990780219	.577506684820689	2
51173002	2002	51	3	66	1	2	1	1	0	2	1	4	2	23.7399561723886	1	1	2	2	2	2	2	1	3	0	2248	0	2248	0	2248	.246904301079441	.336055563526014	.862460003017138	3
51228405	2005	51	1	67	1	2	1	1	0	3	0	6	3	23.7399561723886	1	1	2	1	2	0	1	1	3	0	2308	1	3357	0	5179	-1.06482629199407	-.340178485323008	-2.30317806820708	1
37422312	2012	37	1	102	3	2	1	1	1	3	0	6	3	23.7399561723886	1	2	2	2	2	4	2	1	4	0	704	0	704	1	1505	.834793723274934	.946657376338482	2.67394445393175	3
37106705	2005	37	1	92	3	2	1	1	0	2	1	7	3	23.7399561723886	1	2	2	2	2	1	2	1	3	0	2353	0	2353	1	2916	.246904301079441	.336055563526014	.862460003017138	3
32356505	2005	32	3	85	3	2	1	1	1	2	1	8	1	23.7399561723886	1	1	2	1	1	3	2	1	3	1	1110	0	1110	0	1110	.0178822845539103	-2.5063769353453	-3.16925993704383	1
44603708	2008	44	3	75	2	2	1	1	1	2	1	8	1	23.7399561723886	1	1	2	2	2	0	1	1	3	0	1360	0	1360	0	1360	-.208335792253931	.738555990780219	.577506684820689	2
51113608	2008	51	1	85	3	1	1	2	0	3	0	10	4	23.7399561723886	1	1	2	1	2	0	1	1	3	1	1108	0	1108	1	1356	-1.06482629199407	-.340178485323008	-2.30317806820708	1
23030202	2002	23	3	74	2	1	2	2	1	2	1	6	3	23.7386621315193	1	1	2	2	2	6	3	2	4	0	1062	0	1062	0	1062	2.41818041452684	-.520354147037074	3.57941438172827	3
32152902	2002	32	3	66	1	1	2	2	0	2	1	7	3	23.7386621315193	1	1	2	2	2	14	4	2	4	1	1088	0	1088	0	1088	2.87342050786022	-.922854574291278	3.86436769992472	3
37449114	2014	37	1	80	3	1	1	1	0	3	0	8	1	23.7386621315193	1	2	2	2	2	0	1	1	3	0	1251	0	1251	0	1251	-.208335792253931	.738555990780219	.577506684820689	2
43071702	2002	43	1	82	3	1	2	1	0	3	0	6	3	23.7332384003797	1	1	2	2	2	2	2	1	3	0	980	1	2164	1	3572	.246904301079441	.336055563526014	.862460003017138	3
37308708	2008	37	3	77	2	2	1	1	0	3	0	6	3	23.7332384003797	1	2	2	1	2	0	1	1	3	1	1074	0	3855	0	3855	-1.06482629199407	-.340178485323008	-2.30317806820708	1
41067702	2002	41	3	70	2	2	1	1	0	2	1	8	1	23.7332384003797	1	2	2	1	2	0	1	2	2	1	3301	0	5878	0	5878	-.524569116271027	-2.01529139425683	-3.49414590952162	1
45036708	2008	45	1	67	1	1	2	2	0	3	0	8	1	23.7332384003797	1	1	2	1	2	3	2	1	3	0	1067	0	1067	0	1067	-.609586198660699	-.742678912577212	-2.01822475001063	1
41246708	2008	41	1	65	1	1	2	1	0	3	0	8	1	23.7332384003797	1	1	2	2	2	8	3	1	3	1	2083	0	2083	0	2083	.702144394412813	-.0664448637281904	1.14741332121359	3
41068002	2002	41	3	68	1	2	1	1	0	2	1	10	4	23.7332384003797	1	1	2	2	2	0	1	1	3	0	4310	0	4310	1	5829	-.208335792253931	.738555990780219	.577506684820689	2
33010108	2008	33	2	90	3	1	1	1	1	2	1	10	4	23.7332384003797	1	1	2	2	2	0	1	1	3	0	1120	0	1120	1	1515	-.208335792253931	.738555990780219	.577506684820689	2
41046008	2008	41	1	85	3	1	1	1	0	3	0	12	4	23.7332384003797	1	2	2	2	2	0	1	1	3	0	161	0	161	1	161	-.208335792253931	.738555990780219	.577506684820689	2
51194802	2002	51	1	69	1	2	1	1	0	2	1	4	2	23.7252861602497	1	2	2	1	2	0	1	1	3	1	3330	0	4328	1	4578	-1.06482629199407	-.340178485323008	-2.30317806820708	1
45442002	2002	45	1	70	2	1	2	2	0	3	0	8	1	23.7252861602497	1	1	2	1	2	1	2	1	2	1	2237	0	2237	1	2964	-1.19747562085619	-1.35328072538968	-3.82970920092524	1
32485014	2014	32	1	100	3	1	1	2	0	3	0	10	4	23.7252861602497	1	2	2	2	2	0	1	1	3	0	1255	0	1255	0	1255	-.208335792253931	.738555990780219	.577506684820689	2
32316405	2005	32	1	85	3	1	1	1	0	2	1	8	1	23.7228106518761	1	1	2	2	2	0	1	1	3	0	0	0	0	1	418	-.208335792253931	.738555990780219	.577506684820689	2
42014902	2002	42	1	90	3	1	1	1	0	3	0	10	4	23.7228106518761	1	2	2	1	2	0	1	1	3	1	1103	0	2289	0	2289	-1.06482629199407	-.340178485323008	-2.30317806820708	1
37070902	2002	37	3	74	2	1	2	1	0	2	1	7	3	23.7118446309609	1	1	2	2	2	3	2	2	4	1	1035	1	4335	0	4335	1.96294032119347	-.117853719782869	3.29446106353182	3
42250405	2005	42	1	66	1	2	1	1	1	3	0	7	3	23.7118446309609	1	2	2	2	2	0	1	1	4	0	2231	0	2231	0	1153	.379553629941562	1.34915780359269	2.3889911357353	3
23054905	2005	23	3	86	3	1	1	1	1	2	1	7	3	23.7118446309609	1	2	2	2	2	6	3	2	3	1	1212	0	1212	0	1212	1.83029099233135	-1.13095595984954	1.76792993081365	3
61038202	2002	61	3	67	1	1	2	1	0	2	1	8	1	23.7118446309609	1	1	1	2	2	14	4	2	5	1	1077	1	5969	0	5969	3.26102952135574	-.874740363562503	4.60606336571002	3
33061102	2002	33	1	85	3	1	1	1	0	3	0	8	1	23.7118446309609	1	1	2	1	2	3	2	1	3	0	2283	1	3379	1	4275	-.609586198660699	-.742678912577212	-2.01822475001063	1
37422712	2012	37	1	89	3	1	1	1	1	3	0	8	1	23.7118446309609	1	2	2	2	2	6	3	1	4	0	708	0	708	1	755	1.29003381660831	.544156949084278	2.9588977721282	3
37420112	2012	37	1	84	3	1	2	2	0	3	0	8	1	23.7118446309609	1	1	2	2	2	0	1	2	3	0	695	0	695	1	1698	.919810805664606	-.325955105341133	1.19802329442076	3
37430312	2012	37	1	86	3	1	1	1	0	3	0	8	1	23.7118446309609	1	1	2	2	2	4	2	1	4	0	1955	0	1955	0	1955	.834793723274934	.946657376338482	2.67394445393175	3
33031408	2008	33	2	81	3	1	2	1	0	3	0	9	4	23.7118446309609	1	2	2	2	2	0	1	1	3	0	0	1	1072	1	2423	-.208335792253931	.738555990780219	.577506684820689	2
51142008	2008	51	3	90	3	1	1	1	0	2	1	10	4	23.7118446309609	1	2	2	2	1	5	2	2	3	0	2050	0	2050	0	2050	2.00251938221259	-2.49215355536342	.331941425583997	1
37074502	2002	37	2	75	2	1	1	2	0	2	1	12	4	23.7118446309609	1	2	2	2	2	0	1	1	2	1	2401	1	4373	1	4434	-.796225214449425	.12795417796775	-1.23397776609392	1
44610514	2014	44	1	79	2	1	2	1	0	3	0	6	3	23.6831717907109	1	1	2	2	2	3	2	2	3	0	1561	0	1561	0	1561	1.37505089899798	-.728455532595338	1.48297661261721	3
45410102	2002	45	2	70	2	2	1	1	0	2	1	8	1	23.6831717907109	1	1	2	2	2	2	2	2	4	1	2242	1	3347	1	3909	1.96294032119347	-.117853719782869	3.29446106353182	3
33291705	2005	33	1	65	1	2	1	1	0	3	0	8	1	23.6831717907109	1	1	2	2	2	0	1	1	3	0	4834	0	4834	0	4834	-.208335792253931	.738555990780219	.577506684820689	2
21084402	2002	21	3	72	2	1	2	1	1	2	1	8	1	23.6712536295922	1	1	2	2	2	6	3	2	4	0	4375	0	4375	0	4375	2.41818041452684	-.520354147037074	3.57941438172827	3
13052702	2002	13	3	71	2	1	1	1	1	2	1	8	1	23.6712536295922	1	1	2	2	1	7	3	2	4	0	3354	0	3354	1	4264	3.04564889774145	-2.28405216980516	2.42837919469506	3
51231405	2005	51	1	90	3	2	1	1	0	3	0	5	2	23.6686390532544	1	2	2	2	2	0	1	1	3	0	4791	0	4791	0	4791	-.208335792253931	.738555990780219	.577506684820689	2
32346605	2005	32	3	86	3	2	1	1	0	3	0	5	2	23.6686390532544	1	2	2	2	2	0	1	1	3	0	3283	0	3283	0	3283	-.208335792253931	.738555990780219	.577506684820689	2
34117405	2005	34	3	86	3	1	1	1	0	3	0	6	3	23.6686390532544	1	2	1	1	2	0	1	1	3	0	0	0	0	1	429	-1.26510670069404	-.902666087406701	-3.37296685333639	1
11075005	2005	11	3	100	3	2	1	1	0	3	0	6	3	23.6686390532544	1	2	1	2	1	0	1	1	3	0	1253	0	1253	1	1412	.218852282260712	-1.58762963407156	-1.64331728734183	1
50020008	2008	50	1	100	3	2	1	2	0	2	1	7	3	23.6686390532544	1	2	2	2	2	0	1	1	4	0	1064	0	1064	1	2018	.379553629941562	1.34915780359269	2.3889911357353	3
34121708	2008	34	1	101	3	2	1	1	0	3	0	8	1	23.6686390532544	1	2	2	1	2	0	1	1	3	0	575	0	575	1	575	-1.06482629199407	-.340178485323008	-2.30317806820708	1
41316512	2012	41	1	103	3	2	1	1	0	3	0	8	1	23.6686390532544	1	2	2	2	2	0	1	1	4	0	820	0	820	0	820	.379553629941562	1.34915780359269	2.3889911357353	3
44609714	2014	44	2	76	2	2	1	1	0	2	1	8	1	23.6686390532544	1	2	2	2	2	0	1	2	3	0	1567	0	1567	0	1567	.919810805664606	-.325955105341133	1.19802329442076	3
51231605	2005	51	2	104	3	2	2	2	0	2	1	9	4	23.6686390532544	1	2	2	2	2	2	2	1	3	0	1186	0	1186	1	1342	.246904301079441	.336055563526014	.862460003017138	3
37237908	2008	37	1	83	3	2	1	1	0	3	0	9	4	23.6686390532544	1	2	2	2	2	0	1	1	4	0	726	0	726	1	726	.379553629941562	1.34915780359269	2.3889911357353	3
45416002	2002	45	1	100	3	2	1	2	1	3	0	10	4	23.6686390532544	1	2	2	2	2	0	1	1	4	0	2246	0	2246	1	2799	.379553629941562	1.34915780359269	2.3889911357353	3
51031408	2008	51	3	100	3	2	1	1	0	2	1	10	4	23.6686390532544	1	2	1	2	2	0	1	1	3	0	74	0	74	1	74	-.408616200953897	.176068388696526	-.492282100308626	1
41214708	2008	41	1	97	3	2	1	1	0	3	0	13	4	23.6686390532544	1	2	2	2	2	0	1	1	3	0	1191	0	1191	1	1191	-.208335792253931	.738555990780219	.577506684820689	2
44203308	2008	44	2	101	3	2	1	1	0	2	1	13	4	23.6686390532544	1	1	2	2	2	0	1	1	3	0	735	0	735	1	735	-.208335792253931	.738555990780219	.577506684820689	2
34142705	2005	34	1	102	3	2	1	1	1	2	1	16	4	23.6686390532544	1	2	2	2	2	0	1	1	3	1	1115	0	1115	1	1588	-.208335792253931	.738555990780219	.577506684820689	2
33128402	2002	33	1	72	2	1	2	2	1	3	0	6	3	23.6652443615762	1	1	2	2	2	2	2	1	3	0	4427	0	4427	0	4427	.246904301079441	.336055563526014	.862460003017138	3
37316608	2008	37	1	66	1	1	2	2	0	3	0	8	1	23.6652443615762	1	1	2	2	2	6	3	1	4	0	1980	0	1980	0	1980	1.29003381660831	.544156949084278	2.9588977721282	3
36029402	2002	36	1	68	1	1	1	1	0	2	1	3	2	23.6614386154678	1	1	2	2	2	0	1	1	2	1	5827	0	5827	0	5827	-.796225214449425	.12795417796775	-1.23397776609392	1
45409002	2002	45	2	67	1	1	2	2	0	2	1	6	3	23.6614386154678	1	1	2	1	2	8	3	1	3	1	1077	1	3344	1	4540	-.154346105327326	-1.14517933983142	-1.73327143181418	1
34069602	2002	34	1	79	2	1	2	2	1	2	1	6	3	23.6614386154678	1	1	2	2	2	0	1	1	4	1	2261	0	5942	0	5942	.379553629941562	1.34915780359269	2.3889911357353	3
13061505	2005	13	3	83	3	1	2	2	1	2	1	6	3	23.6614386154678	1	1	2	2	2	20	4	2	4	0	2259	0	2259	0	2259	2.87342050786022	-.922854574291278	3.86436769992472	3
61037902	2002	61	2	77	2	1	1	2	1	2	1	7	3	23.6614386154678	1	1	2	2	2	12	4	2	3	1	1105	0	1105	1	2010	2.28553108566472	-1.53345638710375	2.0528832490101	3
21051402	2002	21	3	69	1	1	1	1	0	2	1	7	3	23.6614386154678	1	1	2	2	2	15	4	2	4	0	1075	0	1075	0	1075	2.87342050786022	-.922854574291278	3.86436769992472	3
13003408	2008	13	1	65	1	1	1	1	0	3	0	7	3	23.6614386154678	1	1	2	2	2	7	3	1	5	0	2110	0	2110	0	2110	1.8779232388038	1.15475876189675	4.77038222304281	3
37041008	2008	37	1	66	1	1	2	2	0	3	0	8	1	23.6614386154678	1	1	2	1	2	11	3	1	2	1	1175	0	3776	0	3776	-.74223552752282	-1.75578115264388	-3.54475588272879	1
41370014	2014	41	1	94	3	1	1	1	1	2	1	8	1	23.6614386154678	1	1	2	2	2	6	3	1	4	0	0	0	0	1	855	1.29003381660831	.544156949084278	2.9588977721282	3
50043702	2002	50	1	66	1	1	2	2	0	2	1	10	4	23.6614386154678	1	1	2	2	2	9	3	1	3	1	2303	0	3361	1	3592	.702144394412813	-.0664448637281904	1.14741332121359	3
31067502	2002	31	1	81	3	1	1	1	0	2	1	10	4	23.6614386154678	1	1	2	2	2	8	3	2	3	0	0	1	1059	1	5401	1.83029099233135	-1.13095595984954	1.76792993081365	3
21102605	2005	21	1	90	3	1	2	2	1	2	1	10	4	23.6614386154678	1	1	2	2	2	5	2	2	4	0	1207	0	1207	0	1207	1.96294032119347	-.117853719782869	3.29446106353182	3
37201408	2008	37	1	73	2	2	1	1	1	3	0	10	4	23.6614386154678	1	1	2	2	2	0	1	1	3	0	3651	0	3651	0	3651	-.208335792253931	.738555990780219	.577506684820689	2
37408712	2012	37	1	85	3	1	2	2	0	3	0	10	4	23.6614386154678	1	1	2	2	2	3	2	1	4	0	1940	0	1940	0	1940	.834793723274934	.946657376338482	2.67394445393175	3
34082702	2002	34	1	73	2	1	2	2	0	3	0	12	4	23.6614386154678	1	2	2	2	2	0	1	1	3	0	2258	0	2258	1	2840	-.208335792253931	.738555990780219	.577506684820689	2
42154005	2005	42	1	88	3	1	1	1	1	3	0	12	4	23.6614386154678	1	2	2	2	2	0	1	1	3	0	1180	0	1180	1	1317	-.208335792253931	.738555990780219	.577506684820689	2
41246908	2008	41	1	91	3	2	2	2	0	3	0	14	4	23.6614386154678	1	2	2	2	2	0	1	1	3	0	1257	0	1257	1	1257	-.208335792253931	.738555990780219	.577506684820689	2
45810614	2014	45	1	81	3	2	1	1	0	3	0	8	1	23.6406619385343	1	2	2	1	2	0	1	1	3	0	1325	0	1325	0	1325	-1.06482629199407	-.340178485323008	-2.30317806820708	1
37452914	2014	37	1	91	3	2	1	1	0	3	0	8	1	23.6406619385343	1	2	2	2	2	0	1	1	3	0	0	0	0	1	150	-.208335792253931	.738555990780219	.577506684820689	2
51113408	2008	51	2	88	3	2	1	2	0	2	1	12	4	23.6406619385343	1	1	2	2	2	0	1	1	3	0	3608	0	3608	0	3608	-.208335792253931	.738555990780219	.577506684820689	2
34086002	2002	34	3	71	2	2	2	2	0	2	1	6	3	23.6340330075308	1	1	2	2	2	0	1	2	3	1	998	0	998	0	998	.919810805664606	-.325955105341133	1.19802329442076	3
46085312	2012	46	1	91	3	1	1	2	0	3	0	6	3	23.6340330075308	1	2	2	2	2	0	1	1	3	1	800	0	2022	0	2022	-.208335792253931	.738555990780219	.577506684820689	2
46080612	2012	46	1	71	2	1	2	1	1	2	1	6	3	23.6340330075308	1	1	2	2	1	9	3	1	3	0	2123	0	2123	0	2123	1.32961287762742	-1.83014288649628	-.00362186581962076	1
32165102	2002	32	1	69	1	2	1	1	0	3	0	7	3	23.6340330075308	1	2	2	2	2	0	1	1	3	0	3382	0	3382	0	3382	-.208335792253931	.738555990780219	.577506684820689	2
42322014	2014	42	2	87	3	1	2	2	0	1	0	7	3	23.6340330075308	1	2	2	2	2	2	2	1	4	1	1300	0	1300	0	1300	.834793723274934	.946657376338482	2.67394445393175	3
42153005	2005	42	3	96	3	1	1	1	1	3	0	8	1	23.6340330075308	1	2	2	2	1	0	1	1	2	0	0	0	0	1	548	-.168756731234816	-1.63574384480034	-2.38501295312713	1
33136302	2002	33	1	77	2	2	1	1	0	3	0	10	4	23.6340330075308	1	2	2	1	2	0	1	1	2	0	4471	0	4471	1	4493	-1.65271571418956	-.950780298135476	-4.11466251912169	1
41356514	2014	41	1	91	3	2	1	1	0	3	0	6	3	23.6304012345679	1	2	2	2	2	0	1	1	3	0	1211	0	1211	0	1211	-.208335792253931	.738555990780219	.577506684820689	2
34120908	2008	34	1	101	3	2	1	2	0	3	0	7	3	23.6304012345679	1	2	2	2	2	0	1	1	3	0	2067	0	2067	0	2067	-.208335792253931	.738555990780219	.577506684820689	2
45459102	2002	45	1	65	1	2	1	1	0	3	0	8	1	23.6304012345679	1	1	2	1	2	0	1	1	3	0	3313	0	3313	1	3360	-1.06482629199407	-.340178485323008	-2.30317806820708	1
50051808	2008	50	1	101	3	2	1	1	0	3	0	12	4	23.6294896030246	1	2	2	1	2	0	1	1	2	0	571	0	571	1	571	-1.65271571418956	-.950780298135476	-4.11466251912169	1
41317412	2012	41	1	69	1	1	2	1	0	3	0	5	2	23.6244474927602	1	2	2	1	2	0	1	1	1	0	0	1	808	0	1986	-2.24060513638506	-1.56138211094794	-5.9261469700363	1
33299505	2005	33	1	84	3	1	2	2	1	3	0	6	3	23.6244474927602	1	2	2	2	2	0	1	1	3	0	1108	0	1108	1	2039	-.208335792253931	.738555990780219	.577506684820689	2
32230002	2002	32	1	69	1	2	2	2	1	2	1	8	1	23.6244474927602	1	2	2	2	2	5	2	1	4	0	1093	0	1093	0	1093	.834793723274934	.946657376338482	2.67394445393175	3
45805714	2014	45	2	81	3	1	1	2	1	2	1	8	1	23.6244474927602	1	2	2	2	2	9	3	2	4	0	1323	0	1323	0	1323	2.41818041452684	-.520354147037074	3.57941438172827	3
43116105	2005	43	2	69	1	1	2	2	0	2	1	9	4	23.6244474927602	1	1	2	2	2	0	1	2	3	0	1056	1	2155	1	2689	.919810805664606	-.325955105341133	1.19802329442076	3
50047608	2008	50	3	91	3	1	2	2	0	3	0	13	4	23.6244474927602	1	1	2	1	1	0	1	1	1	1	2087	0	2087	0	2087	-1.61313665317045	-3.32508013371603	-7.07718215706951	1
42027302	2002	42	1	86	3	1	2	1	0	3	0	6	3	23.6202879121581	1	2	2	1	2	0	1	1	2	0	2210	0	2210	1	2382	-1.65271571418956	-.950780298135476	-4.11466251912169	1
51193702	2002	51	1	66	1	2	1	1	0	3	0	3	2	23.6127508854782	1	1	2	1	2	6	3	1	3	1	3337	1	4340	0	5835	-.154346105327326	-1.14517933983142	-1.73327143181418	1
51201605	2005	51	1	101	3	2	1	1	0	3	0	7	3	23.6127508854782	1	2	1	2	2	0	1	1	3	0	0	0	0	1	226	-.408616200953897	.176068388696526	-.492282100308626	1
37420212	2012	37	1	62	1	2	1	1	0	3	0	8	1	23.6127508854782	1	2	2	2	2	7	3	1	3	0	1967	0	1967	0	1967	.702144394412813	-.0664448637281904	1.14741332121359	3
32424612	2012	32	1	93	3	2	1	2	0	3	0	10	4	23.6127508854782	1	2	2	2	2	0	1	1	3	1	686	0	686	1	1661	-.208335792253931	.738555990780219	.577506684820689	2
11079005	2005	11	3	100	3	2	1	1	0	3	0	10	4	23.6012772455921	1	2	2	2	2	0	1	1	2	0	1165	0	1165	0	1165	-.796225214449425	.12795417796775	-1.23397776609392	1
32427312	2012	32	1	83	3	1	1	1	0	3	0	7	3	23.5970042064225	1	1	2	2	2	0	1	1	3	0	693	0	693	1	944	-.208335792253931	.738555990780219	.577506684820689	2
11059405	2005	11	1	89	3	1	2	2	0	3	0	9	4	23.5970042064225	1	2	1	2	2	0	1	1	3	0	0	0	0	1	389	-.408616200953897	.176068388696526	-.492282100308626	1
51139308	2008	51	1	100	3	2	1	1	0	3	0	9	4	23.5939643347051	1	2	2	2	2	0	1	1	3	0	683	0	683	1	683	-.208335792253931	.738555990780219	.577506684820689	2
43320814	2014	43	1	82	3	2	1	1	0	3	0	12	4	23.5939643347051	1	1	2	2	2	0	1	1	4	0	1288	0	1288	0	1288	.379553629941562	1.34915780359269	2.3889911357353	3
23032302	2002	23	3	66	1	1	2	2	0	2	1	7	3	23.5883292204964	1	1	2	2	2	0	1	2	3	0	1119	1	2228	1	4052	.919810805664606	-.325955105341133	1.19802329442076	3
37282808	2008	37	1	62	1	1	1	2	0	3	0	7	3	23.5883292204964	1	1	2	2	2	9	3	1	5	0	1997	0	1997	0	1997	1.8779232388038	1.15475876189675	4.77038222304281	3
31015308	2008	31	3	93	3	1	2	1	0	3	0	7	3	23.5883292204964	1	1	1	2	2	6	3	2	3	0	1027	0	1027	0	1027	1.63001058363139	-1.69344356193324	.698141145684339	2
41078102	2002	41	1	80	3	1	2	2	0	3	0	8	1	23.5883292204964	1	1	2	2	2	0	1	1	3	0	0	1	970	1	3826	-.208335792253931	.738555990780219	.577506684820689	2
11023602	2002	11	3	92	3	1	1	2	1	2	1	8	1	23.5883292204964	1	1	2	1	1	5	2	2	3	0	1111	0	1111	0	1111	1.14602888247245	-3.57088803146665	-2.54874332744377	1
45208508	2008	45	1	92	3	1	1	2	0	2	1	8	1	23.5883292204964	1	2	2	2	2	2	2	1	4	0	2029	0	2029	1	3045	.834793723274934	.946657376338482	2.67394445393175	3
41252308	2008	41	1	91	3	1	2	2	0	3	0	8	1	23.5883292204964	1	2	2	2	2	0	1	1	3	0	566	0	566	1	566	-.208335792253931	.738555990780219	.577506684820689	2
45010508	2008	45	2	91	3	1	2	2	1	1	0	10	4	23.5883292204964	1	1	2	2	2	7	3	2	4	0	892	0	892	1	892	2.41818041452684	-.520354147037074	3.57941438172827	3
37351109	2008	37	1	66	1	2	1	1	0	2	1	3	2	23.5555555555556	1	1	1	2	2	6	3	1	4	1	1178	0	3116	0	3116	1.08975340790834	-.0183306529994149	1.88910898699889	3
12018902	2002	12	3	75	2	2	1	1	1	3	0	6	3	23.5555555555556	1	1	2	2	2	6	3	1	3	0	2287	0	2287	0	2287	.702144394412813	-.0664448637281904	1.14741332121359	3
12015302	2002	12	1	65	1	2	1	1	1	1	0	7	3	23.5555555555556	1	1	2	2	2	2	2	1	3	1	2223	1	3362	1	4213	.246904301079441	.336055563526014	.862460003017138	3
32059308	2008	32	1	103	3	2	1	1	1	3	0	7	3	23.5555555555556	1	2	2	2	2	0	1	1	3	0	395	0	395	1	395	-.208335792253931	.738555990780219	.577506684820689	2
37308908	2008	37	3	69	1	2	1	1	1	2	1	7	3	23.5555555555556	1	1	2	2	1	6	3	2	4	0	1972	0	1972	0	1972	3.04564889774145	-2.28405216980516	2.42837919469506	3
51182902	2002	51	1	79	2	1	2	2	0	2	1	8	1	23.5555555555556	1	2	2	2	2	12	4	2	4	0	4293	0	4293	0	4293	2.87342050786022	-.922854574291278	3.86436769992472	3
32074508	2008	32	1	104	3	2	1	1	1	3	0	8	1	23.5555555555556	1	2	2	2	2	0	1	1	3	0	342	0	342	1	342	-.208335792253931	.738555990780219	.577506684820689	2
23009708	2008	23	1	91	3	2	2	2	0	3	0	8	1	23.5555555555556	1	2	2	2	2	0	1	1	3	0	2105	0	2105	1	2422	-.208335792253931	.738555990780219	.577506684820689	2
32172402	2002	32	1	66	1	2	1	1	1	3	0	8	1	23.5330427066857	1	1	2	2	2	4	2	1	3	0	4457	0	4457	1	5000	.246904301079441	.336055563526014	.862460003017138	3
33352405	2005	33	1	72	2	2	1	1	0	3	0	8	1	23.5330427066857	1	1	2	2	2	0	1	1	3	0	0	1	962	0	4717	-.208335792253931	.738555990780219	.577506684820689	2
51162502	2002	51	1	66	1	2	1	1	0	3	0	6	3	23.5303663434622	1	1	2	1	2	0	1	1	3	1	2294	0	4400	0	4400	-1.06482629199407	-.340178485323008	-2.30317806820708	1
44098602	2002	44	1	70	2	2	1	1	1	2	1	7	3	23.5303663434622	1	1	2	2	2	6	3	2	3	0	1119	0	1119	0	1119	1.83029099233135	-1.13095595984954	1.76792993081365	3
42152105	2005	42	3	88	3	2	1	1	0	1	0	8	1	23.5303663434622	1	2	2	2	2	0	1	1	3	1	1206	0	2283	1	2855	-.208335792253931	.738555990780219	.577506684820689	2
33026608	2008	33	2	90	3	1	1	1	1	3	0	8	1	23.5303663434622	1	1	2	2	2	0	1	1	3	0	353	0	353	1	353	-.208335792253931	.738555990780219	.577506684820689	2
43046602	2002	43	1	65	1	1	1	1	0	2	1	10	4	23.5303663434622	1	1	1	2	2	4	2	1	3	1	1093	0	5932	0	5932	.0466238923794754	-.226432038557679	-.207328782112177	1
45604805	2005	45	2	97	3	1	2	2	0	3	0	10	4	23.5303663434622	1	1	2	2	2	0	1	1	3	0	1112	0	1112	1	2105	-.208335792253931	.738555990780219	.577506684820689	2
51147408	2008	51	1	84	3	1	2	2	0	3	0	10	4	23.5303663434622	1	1	2	2	2	1	2	1	3	0	1033	1	2034	1	2247	.246904301079441	.336055563526014	.862460003017138	3
42152405	2005	42	1	88	3	1	1	1	0	1	0	5	2	23.5294117647059	1	2	2	2	2	2	2	2	4	0	1205	0	1205	1	1721	1.96294032119347	-.117853719782869	3.29446106353182	3
33291805	2005	33	3	80	3	1	1	1	0	3	0	7	3	23.5294117647059	1	1	2	2	2	0	1	1	4	1	1079	1	2241	1	2875	.379553629941562	1.34915780359269	2.3889911357353	3
42310612	2012	42	2	63	1	1	1	1	1	2	1	8	1	23.5294117647059	1	1	2	2	2	5	2	1	3	0	1972	0	1972	0	1972	.246904301079441	.336055563526014	.862460003017138	3
37279308	2008	37	1	70	2	1	1	1	0	3	0	9	4	23.5294117647059	1	1	2	2	2	4	2	1	3	1	2001	0	3628	0	3628	.246904301079441	.336055563526014	.862460003017138	3
37426412	2012	37	1	80	3	1	1	1	0	3	0	9	4	23.5294117647059	1	1	2	2	2	4	2	1	3	0	1940	0	1940	0	1940	.246904301079441	.336055563526014	.862460003017138	3
37254208	2008	37	1	66	1	1	1	1	0	3	0	8	1	23.5102040816327	1	1	2	1	2	3	2	1	3	0	1081	0	1081	0	1081	-.609586198660699	-.742678912577212	-2.01822475001063	1
42060502	2002	42	1	65	1	1	2	2	0	3	0	10	4	23.5102040816327	1	1	2	2	2	3	2	1	3	1	1135	0	4410	1	5304	.246904301079441	.336055563526014	.862460003017138	3
43072302	2002	43	1	71	2	1	2	2	0	2	1	8	1	23.5078053259871	1	1	2	2	2	3	2	1	3	0	979	1	2160	1	3765	.246904301079441	.336055563526014	.862460003017138	3
43222008	2008	43	1	74	2	1	2	2	1	3	0	8	1	23.5078053259871	1	2	2	2	2	4	2	1	3	1	1307	1	1989	0	1989	.246904301079441	.336055563526014	.862460003017138	3
33050108	2008	33	1	66	1	2	1	1	0	3	0	8	1	23.5078053259871	1	2	1	2	2	0	1	1	3	0	0	1	1051	0	3711	-.408616200953897	.176068388696526	-.492282100308626	1
37255608	2008	37	1	67	1	1	2	2	0	3	0	8	1	23.5078053259871	1	1	2	2	2	0	1	1	3	0	1057	1	2009	0	2009	-.208335792253931	.738555990780219	.577506684820689	2
37235708	2008	37	2	79	2	1	2	2	0	2	1	10	4	23.5078053259871	1	1	2	2	2	2	2	1	3	0	3636	0	3636	0	3636	.246904301079441	.336055563526014	.862460003017138	3
32447012	2012	32	1	100	3	1	2	2	0	3	0	10	4	23.5078053259871	1	2	2	2	2	2	2	1	3	0	0	0	0	1	557	.246904301079441	.336055563526014	.862460003017138	3
32434812	2012	32	1	76	2	2	1	1	0	3	0	10	4	23.5078053259871	1	1	2	2	2	0	1	1	3	1	711	0	1996	0	1996	-.208335792253931	.738555990780219	.577506684820689	2
32014708	2008	32	3	93	3	2	1	1	1	3	0	12	4	23.5078053259871	1	2	2	1	2	0	1	1	3	0	979	0	979	1	2531	-1.06482629199407	-.340178485323008	-2.30317806820708	1
41014608	2008	41	1	88	3	1	1	2	0	3	0	14	4	23.5078053259871	1	1	2	2	2	7	3	2	3	0	3678	0	3678	0	3678	1.83029099233135	-1.13095595984954	1.76792993081365	3
51131802	2002	51	1	72	2	2	1	1	0	3	0	7	3	23.4952368747063	1	1	1	2	2	0	1	1	3	0	2289	0	2289	0	2289	-.408616200953897	.176068388696526	-.492282100308626	1
41068802	2002	41	1	76	2	2	1	1	0	3	0	7	3	23.4952368747063	1	1	2	2	2	2	2	1	3	1	999	0	999	0	999	.246904301079441	.336055563526014	.862460003017138	3
41057102	2002	41	1	72	2	2	1	1	0	3	0	8	1	23.4952368747063	1	2	2	2	2	0	1	1	3	0	0	1	1107	1	3019	-.208335792253931	.738555990780219	.577506684820689	2
37209808	2008	37	1	67	1	2	1	1	0	3	0	8	1	23.4952368747063	1	1	2	2	2	0	1	1	3	0	2039	0	2039	1	3521	-.208335792253931	.738555990780219	.577506684820689	2
45811814	2014	45	1	79	2	1	2	2	0	3	0	8	1	23.4952368747063	1	2	2	1	2	5	2	1	3	0	1329	0	1329	0	1329	-.609586198660699	-.742678912577212	-2.01822475001063	1
37077902	2002	37	1	72	2	2	1	1	0	3	0	9	4	23.4952368747063	1	2	2	2	2	0	1	1	3	1	2195	0	2195	1	2884	-.208335792253931	.738555990780219	.577506684820689	2
37058302	2002	37	1	67	1	2	1	1	0	3	0	9	4	23.4952368747063	1	1	2	2	2	0	1	1	3	1	3456	1	4404	0	6178	-.208335792253931	.738555990780219	.577506684820689	2
41243708	2008	41	1	82	3	1	2	2	0	3	0	10	4	23.4952368747063	1	1	2	1	2	0	1	1	2	0	585	0	585	1	585	-1.65271571418956	-.950780298135476	-4.11466251912169	1
51034908	2008	51	1	105	3	2	1	1	0	3	0	7	3	23.4730304660375	1	2	2	1	2	0	1	1	3	0	292	0	292	1	292	-1.06482629199407	-.340178485323008	-2.30317806820708	1
41305212	2012	41	1	101	3	1	1	1	0	3	0	8	1	23.4730304660375	1	2	2	1	2	0	1	1	2	0	814	0	814	1	859	-1.65271571418956	-.950780298135476	-4.11466251912169	1
45014408	2008	45	1	88	3	2	1	1	0	3	0	9	4	23.4730304660375	1	2	2	2	2	2	2	1	3	0	159	0	159	1	159	.246904301079441	.336055563526014	.862460003017138	3
43312114	2014	43	1	100	3	2	1	1	0	3	0	10	4	23.4730304660375	1	2	2	1	2	0	1	1	2	0	1299	0	1299	0	1299	-1.65271571418956	-.950780298135476	-4.11466251912169	1
51194902	2002	51	1	81	3	2	1	1	0	2	1	5	2	23.469387755102	1	2	2	1	2	0	1	1	3	0	2201	0	2201	0	2201	-1.06482629199407	-.340178485323008	-2.30317806820708	1
51001108	2008	51	1	92	3	2	1	1	1	1	0	7	3	23.469387755102	1	1	2	1	2	0	1	1	2	0	87	0	87	1	87	-1.65271571418956	-.950780298135476	-4.11466251912169	1
37440614	2014	37	1	83	3	2	1	1	0	2	1	7	3	23.469387755102	1	2	2	2	2	0	1	1	3	0	0	0	0	1	712	-.208335792253931	.738555990780219	.577506684820689	2
45126208	2008	45	1	103	3	2	1	1	0	3	0	8	1	23.469387755102	1	2	2	1	2	0	1	1	2	0	537	0	537	1	537	-1.65271571418956	-.950780298135476	-4.11466251912169	1
44027108	2008	44	2	94	3	2	1	1	0	3	0	8	1	23.469387755102	1	2	2	2	2	0	1	1	3	1	2128	0	2128	1	2719	-.208335792253931	.738555990780219	.577506684820689	2
37013408	2008	37	1	103	3	2	1	1	1	2	1	8	1	23.469387755102	1	2	2	2	2	0	1	1	2	0	1199	0	1199	0	1199	-.796225214449425	.12795417796775	-1.23397776609392	1
37042608	2008	37	1	90	3	2	1	1	0	2	1	8	1	23.469387755102	1	2	2	2	2	0	1	1	3	1	2235	0	2235	1	3251	-.208335792253931	.738555990780219	.577506684820689	2
37324108	2008	37	1	95	3	2	2	2	0	3	0	10	4	23.469387755102	1	2	2	2	2	0	1	1	4	0	1004	0	1004	1	1004	.379553629941562	1.34915780359269	2.3889911357353	3
33163802	2002	33	1	101	3	2	1	1	0	3	0	12	4	23.469387755102	1	2	2	2	2	0	1	1	3	0	1096	0	1096	1	1378	-.208335792253931	.738555990780219	.577506684820689	2
11022302	2002	11	3	98	3	1	1	1	1	1	0	5	2	23.458562375267	1	1	2	2	2	16	4	2	3	0	1123	0	1123	1	1724	2.28553108566472	-1.53345638710375	2.0528832490101	3
42155705	2005	42	3	91	3	1	2	2	1	3	0	6	3	23.458562375267	1	1	1	2	2	5	2	2	3	0	0	1	1096	0	1096	1.17477049029801	-1.29094313467903	.41318782748789	1
37355409	2008	37	1	82	3	1	2	2	0	3	0	6	3	23.458562375267	1	1	2	2	2	3	2	2	4	1	1861	0	1861	1	3036	1.96294032119347	-.117853719782869	3.29446106353182	3
22003608	2008	22	3	103	3	1	1	1	0	2	1	8	1	23.458562375267	1	2	2	2	2	8	3	1	3	0	375	0	375	1	375	.702144394412813	-.0664448637281904	1.14741332121359	3
37441414	2014	37	1	89	3	1	1	1	0	2	1	8	1	23.458562375267	1	1	2	2	2	4	2	2	4	0	1233	0	1233	0	1233	1.96294032119347	-.117853719782869	3.29446106353182	3
37052302	2002	37	1	69	1	1	2	2	0	3	0	9	4	23.458562375267	1	1	2	2	2	2	2	2	3	1	3449	0	6166	0	6166	1.37505089899798	-.728455532595338	1.48297661261721	3
22080405	2005	22	2	101	3	1	2	2	0	3	0	8	1	23.4567901234568	1	1	2	1	1	0	1	1	2	0	0	0	0	1	653	-1.02524723097496	-2.71447832090356	-5.2656977061549	1
43018408	2008	43	1	80	3	2	1	1	0	3	0	4	2	23.4565584537437	1	2	2	1	2	0	1	1	1	0	0	1	1110	1	2017	-2.24060513638506	-1.56138211094794	-5.9261469700363	1
32231102	2002	32	1	78	2	2	1	1	0	3	0	7	3	23.4565584537437	1	2	2	2	2	0	1	1	2	1	1060	0	2272	1	2477	-.796225214449425	.12795417796775	-1.23397776609392	1
45115308	2008	45	1	97	3	2	1	1	0	3	0	7	3	23.4565584537437	1	2	2	2	2	0	1	1	4	0	2192	0	2192	1	3292	.379553629941562	1.34915780359269	2.3889911357353	3
45811114	2014	45	1	76	2	2	1	1	0	3	0	7	3	23.4565584537437	1	1	2	1	2	2	2	1	3	1	1330	0	1330	0	1330	-.609586198660699	-.742678912577212	-2.01822475001063	1
45145508	2008	45	2	100	3	1	2	1	0	3	0	8	1	23.4565584537437	1	2	2	1	2	0	1	1	3	0	729	0	729	1	729	-1.06482629199407	-.340178485323008	-2.30317806820708	1
44602308	2008	44	3	84	3	2	1	1	0	3	0	8	1	23.4565584537437	1	2	2	2	2	0	1	1	3	0	1298	0	1298	0	1298	-.208335792253931	.738555990780219	.577506684820689	2
61027902	2002	61	2	77	2	2	1	1	0	3	0	9	4	23.4565584537437	1	2	2	2	2	0	1	1	3	1	2275	0	2275	1	5310	-.208335792253931	.738555990780219	.577506684820689	2
37039808	2008	37	1	85	3	1	2	2	0	2	1	9	4	23.4565584537437	1	1	2	2	2	0	1	1	3	0	376	0	376	1	376	-.208335792253931	.738555990780219	.577506684820689	2
41102005	2005	41	3	86	3	1	1	1	0	2	1	10	4	23.4565584537437	1	2	2	2	2	0	1	2	3	0	1146	0	1146	0	1146	.919810805664606	-.325955105341133	1.19802329442076	3
45442202	2002	45	2	76	2	2	1	2	0	3	0	12	4	23.4565584537437	1	1	2	2	2	0	1	1	3	1	2234	0	2234	1	2852	-.208335792253931	.738555990780219	.577506684820689	2
21052402	2002	21	3	76	2	1	2	2	1	2	1	6	3	23.4509182190514	1	1	1	2	2	6	3	2	4	0	1081	0	1081	0	1081	2.21790000582688	-1.08284174912077	2.50962559659895	3
42230508	2008	42	1	80	3	1	2	1	0	3	0	8	1	23.4509182190514	1	2	2	1	2	0	1	1	2	0	1990	0	1990	0	1990	-1.65271571418956	-.950780298135476	-4.11466251912169	1
42048602	2002	42	1	68	1	1	1	2	0	2	1	9	4	23.4509182190514	1	1	2	2	2	3	2	1	3	1	5945	0	5945	0	5945	.246904301079441	.336055563526014	.862460003017138	3
51256605	2005	51	1	91	3	2	1	1	0	2	1	10	4	23.4429111833342	1	2	2	2	2	0	1	1	3	0	2337	0	2337	1	2822	-.208335792253931	.738555990780219	.577506684820689	2
34160208	2008	34	1	100	3	2	1	1	1	3	0	10	4	23.4429111833342	1	2	2	2	2	3	2	1	3	0	983	0	983	1	983	.246904301079441	.336055563526014	.862460003017138	3
51156402	2002	51	1	65	1	1	2	2	1	3	0	3	2	23.4375	1	1	2	2	2	3	2	1	3	0	0	1	1097	1	4903	.246904301079441	.336055563526014	.862460003017138	3
32233502	2002	32	1	73	2	1	2	2	1	2	1	4	2	23.4375	1	1	2	2	2	9	3	1	3	0	1129	0	1129	1	2031	.702144394412813	-.0664448637281904	1.14741332121359	3
42158105	2005	42	2	70	2	1	1	1	0	3	0	4	2	23.4375	1	1	2	2	2	0	1	2	3	0	1027	1	2126	1	3190	.919810805664606	-.325955105341133	1.19802329442076	3
44225008	2008	44	3	67	1	1	2	1	1	3	0	4	2	23.4375	1	1	2	1	2	6	3	1	3	0	1254	0	1254	0	1254	-.154346105327326	-1.14517933983142	-1.73327143181418	1
51159102	2002	51	1	71	2	1	2	2	0	2	1	5	2	23.4375	1	2	2	2	2	2	2	1	3	0	4381	0	4381	1	5263	.246904301079441	.336055563526014	.862460003017138	3
33082102	2002	33	1	86	3	1	1	2	1	2	1	5	2	23.4375	1	2	2	2	2	0	1	1	3	0	1100	0	1100	1	1406	-.208335792253931	.738555990780219	.577506684820689	2
37271408	2008	37	3	77	2	1	2	1	1	2	1	5	2	23.4375	1	2	2	1	2	0	1	1	3	0	1986	0	1986	1	3864	-1.06482629199407	-.340178485323008	-2.30317806820708	1
41215908	2008	41	1	69	1	1	2	1	0	3	0	5	2	23.4375	1	1	1	1	2	7	3	1	1	0	2079	0	2079	0	2079	-1.53040535841828	-2.92887056754005	-6.42602911877272	1
61037702	2002	61	3	66	1	1	2	2	0	2	1	6	3	23.4375	1	1	1	2	2	6	3	2	3	1	1106	0	1106	0	1106	1.63001058363139	-1.69344356193324	.698141145684339	2
51105402	2002	51	1	82	3	1	2	1	0	3	0	6	3	23.4375	1	1	2	2	2	0	1	1	3	1	1077	0	2326	1	2351	-.208335792253931	.738555990780219	.577506684820689	2
51137802	2002	51	1	66	1	1	2	2	0	3	0	6	3	23.4375	1	1	2	2	2	2	2	1	3	0	4367	0	4367	0	4367	.246904301079441	.336055563526014	.862460003017138	3
51157202	2002	51	1	69	1	1	2	1	0	3	0	6	3	23.4375	1	1	2	2	2	6	3	1	3	0	5917	0	5917	0	5917	.702144394412813	-.0664448637281904	1.14741332121359	3
51159302	2002	51	1	81	3	1	2	2	0	2	1	6	3	23.4375	1	1	2	1	2	1	2	1	3	0	4381	0	4381	1	4723	-.609586198660699	-.742678912577212	-2.01822475001063	1
35073802	2002	35	1	75	2	1	2	1	0	2	1	6	3	23.4375	1	1	2	2	2	3	2	1	4	0	1068	0	1068	0	1068	.834793723274934	.946657376338482	2.67394445393175	3
13054502	2002	13	1	72	2	1	2	2	0	2	1	6	3	23.4375	1	1	2	2	2	0	1	1	4	0	4369	0	4369	0	4369	.379553629941562	1.34915780359269	2.3889911357353	3
51230305	2005	51	1	101	3	1	2	2	0	3	0	6	3	23.4375	1	2	2	1	2	0	1	1	1	0	1203	0	1203	1	1234	-2.24060513638506	-1.56138211094794	-5.9261469700363	1
42154105	2005	42	1	95	3	2	1	1	0	1	0	6	3	23.4375	1	2	2	2	2	0	1	1	3	0	0	0	0	1	977	-.208335792253931	.738555990780219	.577506684820689	2
36061705	2005	36	3	104	3	2	1	1	1	3	0	6	3	23.4375	1	2	2	2	2	0	1	1	4	0	0	0	0	1	472	.379553629941562	1.34915780359269	2.3889911357353	3
36062905	2005	36	1	82	3	1	2	2	0	3	0	6	3	23.4375	1	2	2	2	2	0	1	1	3	1	1156	0	1156	1	2111	-.208335792253931	.738555990780219	.577506684820689	2
51146908	2008	51	1	67	1	1	1	1	0	3	0	6	3	23.4375	1	2	2	2	2	3	2	1	2	0	380	0	380	1	380	-.340985121116053	-.274546249286454	-.949024447897475	1
45099808	2008	45	2	66	1	2	1	1	0	3	0	6	3	23.4375	1	2	2	1	2	4	2	1	3	0	3765	0	3765	0	3765	-.609586198660699	-.742678912577212	-2.01822475001063	1
43018708	2008	43	1	100	3	2	1	1	1	3	0	6	3	23.4375	1	2	2	2	2	0	1	1	3	0	337	0	337	1	337	-.208335792253931	.738555990780219	.577506684820689	2
43216808	2008	43	1	95	3	2	1	1	1	3	0	6	3	23.4375	1	2	2	2	2	0	1	1	3	0	453	0	453	1	453	-.208335792253931	.738555990780219	.577506684820689	2
41033508	2008	41	2	90	3	1	2	1	0	3	0	6	3	23.4375	1	2	2	2	2	1	2	1	3	0	38	0	38	1	38	.246904301079441	.336055563526014	.862460003017138	3
41249308	2008	41	1	77	2	1	2	1	0	3	0	6	3	23.4375	1	1	2	1	2	3	2	1	2	0	2084	0	2084	1	2263	-1.19747562085619	-1.35328072538968	-3.82970920092524	1
42326314	2014	42	2	66	1	2	1	1	0	3	0	6	3	23.4375	1	1	2	2	2	2	2	1	3	0	1289	0	1289	0	1289	.246904301079441	.336055563526014	.862460003017138	3
45474902	2002	45	2	71	2	2	1	1	1	3	0	7	3	23.4375	1	2	2	2	2	8	3	2	3	1	1097	0	5976	0	5976	1.83029099233135	-1.13095595984954	1.76792993081365	3
34073402	2002	34	1	66	1	2	1	1	1	3	0	7	3	23.4375	1	2	2	2	2	0	1	1	3	0	4428	0	4428	0	4428	-.208335792253931	.738555990780219	.577506684820689	2
33069602	2002	33	1	95	3	2	1	1	0	3	0	7	3	23.4375	1	2	2	2	2	2	2	1	3	1	2213	0	2213	1	2449	.246904301079441	.336055563526014	.862460003017138	3
32222002	2002	32	2	81	3	2	1	1	1	2	1	7	3	23.4375	1	2	2	2	2	0	1	2	3	1	1110	0	2215	0	2215	.919810805664606	-.325955105341133	1.19802329442076	3
51152602	2002	51	1	74	2	1	2	2	0	3	0	7	3	23.4375	1	1	2	2	2	4	2	1	3	0	2309	0	2309	1	2569	.246904301079441	.336055563526014	.862460003017138	3
32286902	2002	32	3	77	2	2	1	1	1	2	1	7	3	23.4375	1	1	2	2	2	0	1	2	3	1	1016	1	5833	0	5833	.919810805664606	-.325955105341133	1.19802329442076	3
41091605	2005	41	1	88	3	1	1	1	0	3	0	7	3	23.4375	1	2	2	2	2	0	1	1	4	1	1165	0	2290	1	2866	.379553629941562	1.34915780359269	2.3889911357353	3
33263105	2005	33	1	90	3	2	1	1	0	3	0	7	3	23.4375	1	2	2	1	2	0	1	1	2	0	2292	0	2292	1	2819	-1.65271571418956	-.950780298135476	-4.11466251912169	1
22065605	2005	22	3	90	3	1	1	1	0	2	1	7	3	23.4375	1	2	2	2	2	0	1	2	3	0	0	0	0	1	567	.919810805664606	-.325955105341133	1.19802329442076	3
21109605	2005	21	3	94	3	2	1	1	1	1	0	7	3	23.4375	1	2	2	2	1	0	1	1	3	1	3309	0	3309	0	3309	.419132690960677	-1.02514203198787	-.573528502212519	1
51237005	2005	51	1	73	2	1	2	2	0	3	0	7	3	23.4375	1	1	2	2	2	0	1	1	3	1	1042	0	3155	0	3155	-.208335792253931	.738555990780219	.577506684820689	2
13060905	2005	13	1	88	3	1	1	1	0	3	0	7	3	23.4375	1	1	2	2	2	0	1	1	3	0	0	0	0	1	954	-.208335792253931	.738555990780219	.577506684820689	2
37316208	2008	37	3	79	2	2	1	1	0	2	1	7	3	23.4375	1	1	1	2	2	11	3	2	3	0	0	1	989	0	3667	1.63001058363139	-1.69344356193324	.698141145684339	2
12005008	2008	12	1	84	3	2	1	1	1	2	1	7	3	23.4375	1	1	2	2	2	0	1	1	3	0	610	0	610	1	610	-.208335792253931	.738555990780219	.577506684820689	2
43307812	2012	43	1	91	3	2	1	2	0	3	0	7	3	23.4375	1	2	2	2	2	3	2	1	3	0	0	0	0	1	569	.246904301079441	.336055563526014	.862460003017138	3
42312412	2012	42	1	76	2	2	1	1	0	3	0	7	3	23.4375	1	1	2	2	2	0	1	1	3	0	1973	0	1973	0	1973	-.208335792253931	.738555990780219	.577506684820689	2
21074202	2002	21	3	69	1	2	1	1	1	2	1	8	1	23.4375	1	1	2	2	2	4	2	2	3	0	1090	0	1090	0	1090	1.37505089899798	-.728455532595338	1.48297661261721	3
51261605	2005	51	1	91	3	1	1	1	0	2	1	8	1	23.4375	1	2	2	2	2	5	2	1	3	0	1199	0	1199	1	1873	.246904301079441	.336055563526014	.862460003017138	3
33298705	2005	33	1	90	3	2	2	2	1	3	0	8	1	23.4375	1	2	2	2	2	0	1	1	3	1	1130	0	2240	1	2420	-.208335792253931	.738555990780219	.577506684820689	2
32378505	2005	32	1	101	3	2	1	1	0	3	0	8	1	23.4375	1	2	2	2	2	0	1	1	3	0	0	0	0	1	361	-.208335792253931	.738555990780219	.577506684820689	2
32367005	2005	32	2	67	1	2	1	1	0	3	0	8	1	23.4375	1	1	2	2	1	0	1	2	3	0	3243	1	4665	0	4665	1.54727928887922	-2.08965312810922	.046988107387548	1
51135008	2008	51	1	97	3	1	2	2	0	3	0	8	1	23.4375	1	2	2	2	2	0	1	1	3	0	1107	0	1107	1	1581	-.208335792253931	.738555990780219	.577506684820689	2
41215508	2008	41	1	75	2	2	1	1	0	3	0	8	1	23.4375	1	2	1	2	2	0	1	1	4	0	3284	0	3284	0	3284	.179273221241597	.786670201508994	1.31920235060599	3
41246808	2008	41	1	100	3	2	1	1	0	3	0	8	1	23.4375	1	2	1	2	2	0	1	1	3	0	1255	0	1255	1	1989	-.408616200953897	.176068388696526	-.492282100308626	1
37005008	2008	37	1	81	3	1	2	2	0	2	1	8	1	23.4375	1	2	2	1	2	0	1	1	2	0	2145	0	2145	1	2414	-1.65271571418956	-.950780298135476	-4.11466251912169	1
37294008	2008	37	1	66	1	1	2	2	0	3	0	8	1	23.4375	1	1	2	2	2	6	3	1	3	0	1996	0	1996	0	1996	.702144394412813	-.0664448637281904	1.14741332121359	3
37351709	2008	37	1	71	2	1	2	2	0	3	0	8	1	23.4375	1	1	1	1	2	6	3	1	2	1	1179	0	1869	0	1869	-.942515936222785	-2.31826875472758	-4.61454466785811	1
34015108	2008	34	1	85	3	1	2	1	0	1	0	8	1	23.4375	1	1	2	2	2	0	1	2	3	0	1138	0	1138	0	1138	.919810805664606	-.325955105341133	1.19802329442076	3
21002108	2008	21	1	94	3	2	1	1	0	3	0	8	1	23.4375	1	1	2	2	2	4	2	1	4	0	3681	0	3681	0	3681	.834793723274934	.946657376338482	2.67394445393175	3
13003308	2008	13	1	65	1	2	1	1	1	1	0	8	1	23.4375	1	1	2	2	2	5	2	1	4	0	2110	0	2110	0	2110	.834793723274934	.946657376338482	2.67394445393175	3
11009608	2008	11	1	90	3	1	2	2	0	3	0	8	1	23.4375	1	1	2	2	2	8	3	1	3	0	990	0	990	1	1629	.702144394412813	-.0664448637281904	1.14741332121359	3
45454402	2002	45	1	66	1	1	2	2	0	3	0	9	4	23.4375	1	1	2	2	2	1	2	1	4	0	3347	0	3347	0	4392	.834793723274934	.946657376338482	2.67394445393175	3
34070202	2002	34	1	66	1	1	2	2	0	2	1	9	4	23.4375	1	1	2	2	2	0	1	1	3	1	2235	0	2235	1	3077	-.208335792253931	.738555990780219	.577506684820689	2
34080602	2002	34	1	79	2	1	2	1	0	2	1	9	4	23.4375	1	1	2	2	2	3	2	1	3	0	1103	0	1103	1	1879	.246904301079441	.336055563526014	.862460003017138	3
33131202	2002	33	1	81	3	1	1	1	0	3	0	9	4	23.4375	1	1	2	1	2	0	1	1	2	0	2273	1	3371	1	4625	-1.65271571418956	-.950780298135476	-4.11466251912169	1
23071105	2005	23	2	100	3	1	1	1	0	1	0	9	4	23.4375	1	2	2	2	2	0	1	1	3	0	0	0	0	1	51	-.208335792253931	.738555990780219	.577506684820689	2
21108805	2005	21	2	90	3	1	1	1	0	2	1	9	4	23.4375	1	1	2	2	2	4	2	1	4	1	2275	1	3276	0	3276	.834793723274934	.946657376338482	2.67394445393175	3
13072605	2005	13	3	65	1	1	1	1	0	3	0	9	4	23.4375	1	1	2	2	1	4	2	2	4	0	1078	0	1078	0	1078	2.59040880440808	-1.88155174255096	2.14342587649861	3
21010408	2008	21	1	81	3	2	1	1	1	3	0	9	4	23.4375	1	1	2	2	2	5	2	1	3	1	2156	0	2156	0	2156	.246904301079441	.336055563526014	.862460003017138	3
41070802	2002	41	1	82	3	2	1	1	0	3	0	10	4	23.4375	1	2	2	2	2	0	1	1	3	0	1019	0	1019	1	1324	-.208335792253931	.738555990780219	.577506684820689	2
32208702	2002	32	2	75	2	2	1	1	0	3	0	10	4	23.4375	1	2	2	2	2	0	1	1	4	0	0	1	1080	1	4287	.379553629941562	1.34915780359269	2.3889911357353	3
32209602	2002	32	2	83	3	2	1	1	0	3	0	10	4	23.4375	1	2	1	2	1	0	1	2	3	1	1115	0	1115	0	1115	1.34699888017925	-2.65214073019291	-1.02280067774177	1
51156702	2002	51	1	77	2	1	2	2	0	3	0	10	4	23.4375	1	1	2	1	2	0	1	1	3	0	2344	0	2344	0	2344	-1.06482629199407	-.340178485323008	-2.30317806820708	1
44106102	2002	44	1	70	2	2	1	1	0	3	0	10	4	23.4375	1	1	2	2	2	2	2	1	4	0	1068	0	1068	0	1068	.834793723274934	.946657376338482	2.67394445393175	3
42077502	2002	42	1	76	2	2	1	1	0	3	0	10	4	23.4375	1	1	2	2	2	0	1	1	4	1	3393	0	4480	0	4480	.379553629941562	1.34915780359269	2.3889911357353	3
21143205	2005	21	3	90	3	1	1	1	1	2	1	10	4	23.4375	1	2	2	2	2	0	1	2	3	0	1090	0	1090	1	1738	.919810805664606	-.325955105341133	1.19802329442076	3
21170105	2005	21	1	100	3	2	2	2	0	2	1	10	4	23.4375	1	2	1	2	2	0	1	1	3	0	1130	0	1130	1	1631	-.408616200953897	.176068388696526	-.492282100308626	1
12044405	2005	12	3	77	2	1	1	1	0	3	0	10	4	23.4375	1	2	2	2	1	10	3	2	3	1	2152	0	3279	1	3474	2.45775947554596	-2.89465398261763	.616894743780447	2
51279205	2005	51	1	90	3	1	1	1	0	2	1	10	4	23.4375	1	1	2	1	2	3	2	1	3	0	1166	0	1166	0	1166	-.609586198660699	-.742678912577212	-2.01822475001063	1
21108005	2005	21	2	91	3	1	1	1	1	3	0	10	4	23.4375	1	1	2	2	2	0	1	1	4	0	2281	0	2281	1	2467	.379553629941562	1.34915780359269	2.3889911357353	3
61000608	2008	61	2	82	3	1	2	2	0	2	1	10	4	23.4375	1	2	2	2	2	8	3	2	3	0	1158	0	1158	1	2035	1.83029099233135	-1.13095595984954	1.76792993081365	3
51119508	2008	51	2	87	3	2	1	1	0	3	0	10	4	23.4375	1	2	2	2	2	0	1	2	3	0	2070	0	2070	0	2070	.919810805664606	-.325955105341133	1.19802329442076	3
50044408	2008	50	1	88	3	2	1	1	0	3	0	10	4	23.4375	1	2	2	2	2	0	1	1	3	0	0	0	0	1	1683	-.208335792253931	.738555990780219	.577506684820689	2
41034108	2008	41	2	82	3	2	1	1	0	3	0	10	4	23.4375	1	2	1	2	2	0	1	1	4	0	799	0	799	1	799	.179273221241597	.786670201508994	1.31920235060599	3
31009108	2008	31	3	104	3	2	1	1	1	3	0	10	4	23.4375	1	2	1	2	2	0	1	1	3	0	352	0	352	1	352	-.408616200953897	.176068388696526	-.492282100308626	1
43200208	2008	43	2	70	2	1	2	1	1	3	0	10	4	23.4375	1	1	2	1	2	5	2	1	3	0	2030	0	2030	0	2030	-.609586198660699	-.742678912577212	-2.01822475001063	1
42239008	2008	42	1	82	3	1	1	2	1	3	0	10	4	23.4375	1	1	2	2	2	0	1	1	3	0	603	0	603	1	603	-.208335792253931	.738555990780219	.577506684820689	2
37293308	2008	37	1	73	2	1	1	2	0	3	0	10	4	23.4375	1	1	2	2	2	0	1	1	3	0	3491	0	3491	0	3491	-.208335792253931	.738555990780219	.577506684820689	2
32168608	2008	32	2	91	3	1	2	2	0	2	1	10	4	23.4375	1	1	2	2	2	2	2	1	3	0	1986	0	1986	1	3014	.246904301079441	.336055563526014	.862460003017138	3
21023408	2008	21	2	101	3	2	1	1	0	1	0	11	4	23.4375	1	2	2	2	2	0	1	1	3	0	1999	0	1999	1	2263	-.208335792253931	.738555990780219	.577506684820689	2
37203708	2008	37	2	69	1	1	2	2	1	3	0	11	4	23.4375	1	1	1	2	2	8	3	1	3	0	3649	0	3649	0	3649	.501863985712848	-.628932465811883	.0776245360842723	1
31100205	2005	31	1	91	3	2	1	1	1	3	0	12	4	23.4375	1	2	2	2	2	0	1	1	3	0	0	0	0	1	469	-.208335792253931	.738555990780219	.577506684820689	2
51232605	2005	51	1	85	3	1	1	1	0	2	1	12	4	23.4375	1	1	2	2	2	0	1	1	3	0	1249	0	1249	1	1302	-.208335792253931	.738555990780219	.577506684820689	2
22020208	2008	22	2	103	3	1	1	1	1	3	0	12	4	23.4375	1	2	2	1	2	0	1	1	3	0	315	0	315	1	315	-1.06482629199407	-.340178485323008	-2.30317806820708	1
41120005	2005	41	1	102	3	2	1	1	0	1	0	14	4	23.4375	1	2	1	2	2	0	1	1	4	0	0	0	0	1	634	.179273221241597	.786670201508994	1.31920235060599	3
37211408	2008	37	1	70	2	1	2	2	0	3	0	14	4	23.4375	1	1	2	2	2	6	3	1	3	0	90	0	90	1	90	.702144394412813	-.0664448637281904	1.14741332121359	3
41010908	2008	41	2	104	3	2	1	1	0	3	0	15	4	23.4375	1	2	2	2	2	0	1	1	3	0	1107	0	1107	1	1682	-.208335792253931	.738555990780219	.577506684820689	2
34149805	2005	34	2	100	3	2	1	1	0	3	0	20	4	23.4375	1	2	2	2	2	0	1	1	3	0	1187	0	1187	1	1786	-.208335792253931	.738555990780219	.577506684820689	2
42234408	2008	42	1	66	1	2	1	1	0	3	0	8	1	23.4235574063058	1	1	2	1	2	0	1	1	2	0	3280	0	3280	0	3280	-1.65271571418956	-.950780298135476	-4.11466251912169	1
37227708	2008	37	1	63	1	1	2	2	0	3	0	8	1	23.4235574063058	1	1	2	2	2	3	2	1	3	1	3439	0	3439	0	3439	.246904301079441	.336055563526014	.862460003017138	3
42153405	2005	42	1	87	3	2	1	1	0	3	0	9	4	23.4235574063058	1	2	2	2	2	0	1	1	4	0	3292	0	3292	0	3292	.379553629941562	1.34915780359269	2.3889911357353	3
32430212	2012	32	1	91	3	2	1	1	0	3	0	8	1	23.4223683617855	1	2	2	1	2	0	1	1	3	0	692	1	1963	0	1963	-1.06482629199407	-.340178485323008	-2.30317806820708	1
34147105	2005	34	1	66	1	1	1	1	0	3	0	9	4	23.4223683617855	1	1	2	2	2	6	3	1	3	0	3380	0	3380	0	3380	.702144394412813	-.0664448637281904	1.14741332121359	3
51217205	2005	51	1	100	3	1	2	2	1	3	0	4	2	23.422090729783	1	2	2	2	2	0	1	1	3	0	1177	0	1177	1	1307	-.208335792253931	.738555990780219	.577506684820689	2
51128302	2002	51	3	67	1	2	2	1	0	2	1	7	3	23.422090729783	1	1	2	2	1	6	3	2	3	1	2357	0	2357	0	2357	2.45775947554596	-2.89465398261763	.616894743780447	2
32443312	2012	32	1	91	3	1	1	2	0	3	0	7	3	23.422090729783	1	2	2	2	2	5	2	1	3	1	714	0	714	1	1902	.246904301079441	.336055563526014	.862460003017138	3
51161402	2002	51	3	72	2	1	2	1	0	2	1	8	1	23.422090729783	1	1	2	2	2	15	4	2	3	1	2315	0	2315	0	2315	2.28553108566472	-1.53345638710375	2.0528832490101	3
45082208	2008	45	1	66	1	2	1	1	0	2	1	8	1	23.422090729783	1	1	2	2	2	3	2	1	3	0	2129	0	2129	0	2129	.246904301079441	.336055563526014	.862460003017138	3
37244008	2008	37	1	78	2	1	2	2	0	2	1	8	1	23.422090729783	1	1	2	2	2	4	2	1	2	1	1076	0	1076	1	1567	-.340985121116053	-.274546249286454	-.949024447897475	1
43308712	2012	43	2	100	3	2	1	1	0	3	0	10	4	23.422090729783	1	2	2	2	2	0	1	1	3	0	0	0	0	1	341	-.208335792253931	.738555990780219	.577506684820689	2
37234408	2008	37	2	82	3	1	2	2	0	3	0	6	3	23.3886865581877	1	2	2	2	2	5	2	2	3	1	1983	0	1983	0	1983	1.37505089899798	-.728455532595338	1.48297661261721	3
44304312	2012	44	1	81	3	1	1	2	0	3	0	6	3	23.3886865581877	1	1	2	2	2	3	2	1	3	1	2270	0	2270	0	2270	.246904301079441	.336055563526014	.862460003017138	3
22046502	2002	22	1	70	2	1	2	2	0	2	1	7	3	23.3886865581877	1	1	2	2	2	0	1	2	3	0	0	1	1072	0	1072	.919810805664606	-.325955105341133	1.19802329442076	3
42234708	2008	42	1	92	3	1	2	2	0	3	0	7	3	23.3886865581877	1	2	2	1	2	0	1	1	2	0	921	0	921	1	921	-1.65271571418956	-.950780298135476	-4.11466251912169	1
42231608	2008	42	1	74	2	1	1	1	0	3	0	7	3	23.3886865581877	1	1	2	2	2	4	2	1	3	1	1312	0	1987	0	1987	.246904301079441	.336055563526014	.862460003017138	3
32200002	2002	32	1	75	2	1	2	1	0	3	0	8	1	23.3886865581877	1	1	2	2	2	4	2	1	3	0	2221	0	2221	0	2221	.246904301079441	.336055563526014	.862460003017138	3
33030108	2008	33	3	91	3	1	2	2	0	3	0	8	1	23.3886865581877	1	2	2	2	2	0	1	1	3	0	129	0	129	1	129	-.208335792253931	.738555990780219	.577506684820689	2
13003508	2008	13	1	66	1	1	2	2	1	3	0	8	1	23.3886865581877	1	1	2	2	2	8	3	1	3	1	2111	0	2111	0	2111	.702144394412813	-.0664448637281904	1.14741332121359	3
45804212	2012	45	1	69	1	1	1	2	0	3	0	8	1	23.3886865581877	1	1	2	2	2	3	2	1	3	0	1948	0	1948	0	1948	.246904301079441	.336055563526014	.862460003017138	3
41239608	2008	41	1	80	3	1	1	2	0	3	0	9	4	23.3886865581877	1	1	2	1	2	0	1	1	2	1	1257	0	3287	0	3287	-1.65271571418956	-.950780298135476	-4.11466251912169	1
41051808	2008	41	1	81	3	1	2	1	0	3	0	10	4	23.3886865581877	1	2	2	2	2	13	4	1	3	1	2108	0	2108	0	2108	1.15738448774619	-.468945290982395	1.43236663941004	3
37243008	2008	37	2	67	1	1	2	2	0	3	0	10	4	23.3886865581877	1	1	2	2	2	8	3	1	3	1	1063	1	1990	0	3610	.702144394412813	-.0664448637281904	1.14741332121359	3
13010208	2008	13	2	86	3	1	1	2	0	3	0	10	4	23.3886865581877	1	1	2	2	2	5	2	2	4	0	0	1	1070	0	1070	1.96294032119347	-.117853719782869	3.29446106353182	3
37377909	2008	37	1	63	1	1	2	2	0	3	0	4	2	23.3843537414966	1	2	1	1	2	6	3	1	2	0	3118	0	3118	0	3118	-.942515936222785	-2.31826875472758	-4.61454466785811	1
45800812	2012	45	1	61	1	1	2	2	0	3	0	6	3	23.3843537414966	1	2	2	2	2	2	2	1	3	0	1974	0	1974	0	1974	.246904301079441	.336055563526014	.862460003017138	3
45642905	2005	45	3	78	2	1	2	2	1	2	1	8	1	23.3843537414966	1	1	2	2	2	9	3	2	5	0	957	0	957	0	957	3.00606983672234	.0902476657753944	5.39089883264288	3
32325605	2005	32	1	67	1	1	1	1	0	3	0	8	1	23.3843537414966	1	1	2	2	2	7	3	1	3	0	0	1	1009	1	2944	.702144394412813	-.0664448637281904	1.14741332121359	3
32179702	2002	32	2	66	1	1	1	1	0	2	1	10	4	23.3843537414966	1	1	1	1	2	8	3	2	3	0	1066	0	1066	0	1066	.773520083891246	-2.77217803803646	-2.18254360734342	1
37060902	2002	37	1	72	2	2	1	1	0	3	0	5	2	23.3725761772853	1	1	2	2	2	0	1	1	3	1	1036	0	4338	0	4338	-.208335792253931	.738555990780219	.577506684820689	2
32459312	2012	32	1	77	2	1	1	2	0	3	0	9	4	23.3725761772853	1	2	1	2	2	0	1	1	3	1	2001	0	2001	0	2001	-.408616200953897	.176068388696526	-.492282100308626	1
41247808	2008	41	1	97	3	1	1	2	0	3	0	10	4	23.3725761772853	1	2	1	2	2	0	1	1	3	0	289	0	289	1	289	-.408616200953897	.176068388696526	-.492282100308626	1
32451812	2012	32	1	104	3	2	1	1	0	3	0	10	4	23.3725761772853	1	2	2	1	2	0	1	1	2	0	703	0	703	1	1228	-1.65271571418956	-.950780298135476	-4.11466251912169	1
43071302	2002	43	1	65	1	1	1	2	0	2	1	9	4	23.355636914531	1	1	2	2	2	9	3	2	4	1	981	0	981	1	1417	2.41818041452684	-.520354147037074	3.57941438172827	3
37131805	2005	37	2	66	1	1	2	2	0	3	0	5	2	23.3376844270401	1	1	1	2	2	0	1	1	3	1	2397	0	5092	0	5092	-.408616200953897	.176068388696526	-.492282100308626	1
45739005	2005	45	1	65	1	2	1	1	0	3	0	8	1	23.3376844270401	1	1	2	1	2	3	2	1	3	0	3413	1	5125	0	5125	-.609586198660699	-.742678912577212	-2.01822475001063	1
37037408	2008	37	1	67	1	1	2	2	0	3	0	10	4	23.3376844270401	1	2	2	1	2	4	2	1	2	0	0	1	1153	1	3402	-1.19747562085619	-1.35328072538968	-3.82970920092524	1
45490502	2002	45	1	68	1	1	1	1	0	3	0	7	3	23.3354661447552	1	2	2	2	2	0	1	1	3	0	4385	0	4385	0	4385	-.208335792253931	.738555990780219	.577506684820689	2
35106805	2005	35	1	72	2	1	2	2	0	2	1	7	3	23.3354661447552	1	1	2	2	2	0	1	1	3	1	3155	0	3155	0	3155	-.208335792253931	.738555990780219	.577506684820689	2
37366109	2008	37	2	65	1	2	1	2	1	2	1	7	3	23.3354661447552	1	1	2	2	1	5	2	2	5	1	1866	0	3133	0	3133	3.17829822660357	-1.27094992973849	3.95491032741322	3
51209305	2005	51	2	100	3	1	2	2	1	2	1	8	1	23.3354661447552	1	2	2	1	2	1	2	1	3	0	1188	0	1188	1	1728	-.609586198660699	-.742678912577212	-2.01822475001063	1
42156005	2005	42	3	67	1	1	1	1	1	2	1	8	1	23.3354661447552	1	1	2	2	2	9	3	2	3	0	2129	0	2129	1	2978	1.83029099233135	-1.13095595984954	1.76792993081365	3
50019408	2008	50	1	67	1	1	2	1	0	3	0	8	1	23.3354661447552	1	1	2	2	2	6	3	1	4	0	2102	0	2102	1	3548	1.29003381660831	.544156949084278	2.9588977721282	3
43219108	2008	43	1	66	1	1	2	1	0	2	1	9	4	23.3354661447552	1	1	2	2	2	5	2	1	4	1	1300	0	3273	0	3273	.834793723274934	.946657376338482	2.67394445393175	3
33032408	2008	33	2	90	3	1	1	2	0	3	0	10	4	23.3354661447552	1	2	2	2	2	0	1	1	3	0	129	0	129	1	129	-.208335792253931	.738555990780219	.577506684820689	2
41067502	2002	41	3	73	2	1	1	1	0	2	1	7	3	23.3234180638183	1	1	2	2	2	5	2	2	4	0	4291	0	4291	0	4291	1.96294032119347	-.117853719782869	3.29446106353182	3
42058202	2002	42	3	67	1	1	2	2	1	2	1	8	1	23.3234180638183	1	2	2	2	2	8	3	2	3	0	2394	0	2394	0	2394	1.83029099233135	-1.13095595984954	1.76792993081365	3
51258405	2005	51	1	85	3	1	2	2	0	3	0	2	2	23.309053069719	1	1	2	1	2	0	1	1	3	1	2290	0	3310	1	4536	-1.06482629199407	-.340178485323008	-2.30317806820708	1
42302912	2012	42	1	66	1	2	1	1	0	3	0	4	2	23.309053069719	1	1	2	1	2	2	2	1	3	0	1988	0	1988	0	1988	-.609586198660699	-.742678912577212	-2.01822475001063	1
33179602	2002	33	1	77	2	2	1	1	0	3	0	6	3	23.309053069719	1	2	2	2	2	0	1	1	3	0	3350	0	3350	0	3350	-.208335792253931	.738555990780219	.577506684820689	2
45050708	2008	45	1	67	1	1	1	1	0	3	0	8	1	23.309053069719	1	1	2	2	2	5	2	1	3	1	2123	0	3707	0	3707	.246904301079441	.336055563526014	.862460003017138	3
51047208	2008	51	1	100	3	2	1	1	0	3	0	5	2	23.3088672882365	1	2	2	2	2	0	1	1	3	0	404	0	404	1	404	-.208335792253931	.738555990780219	.577506684820689	2
46092612	2012	46	1	91	3	2	1	1	0	3	0	5	2	23.3088672882365	1	2	2	1	2	0	1	1	3	1	718	0	1958	0	1958	-1.06482629199407	-.340178485323008	-2.30317806820708	1
50041708	2008	50	1	95	3	2	1	1	0	3	0	8	1	23.3086649962123	1	2	2	2	2	0	1	1	3	0	55	0	55	1	55	-.208335792253931	.738555990780219	.577506684820689	2
45811314	2014	45	1	99	3	2	1	1	0	3	0	8	1	23.3086649962123	1	2	2	1	2	0	1	1	3	0	0	0	0	1	170	-1.06482629199407	-.340178485323008	-2.30317806820708	1
50111805	2005	50	1	100	3	2	1	1	0	2	1	15	4	23.3086649962123	1	2	2	2	2	0	1	1	4	0	1179	0	1179	1	1637	.379553629941562	1.34915780359269	2.3889911357353	3
41238508	2008	41	1	81	3	1	2	1	0	3	0	5	2	23.3066800530675	1	1	2	1	2	4	2	1	2	1	3261	0	3261	0	3261	-1.19747562085619	-1.35328072538968	-3.82970920092524	1
45448202	2002	45	1	77	2	1	2	1	0	3	0	6	3	23.3066800530675	1	1	2	1	2	0	1	1	3	0	3353	0	3353	0	3353	-1.06482629199407	-.340178485323008	-2.30317806820708	1
45642105	2005	45	1	66	1	1	2	2	0	3	0	6	3	23.3066800530675	1	1	2	2	2	0	1	1	3	1	4760	0	4760	0	4760	-.208335792253931	.738555990780219	.577506684820689	2
41238908	2008	41	1	74	2	1	2	2	0	3	0	6	3	23.3066800530675	1	1	2	2	2	0	1	1	3	1	1254	0	3258	0	3258	-.208335792253931	.738555990780219	.577506684820689	2
37356909	2008	37	1	71	2	1	2	2	0	3	0	6	3	23.3066800530675	1	1	2	2	2	3	2	1	2	0	1178	0	1178	0	1178	-.340985121116053	-.274546249286454	-.949024447897475	1
35112105	2005	35	1	78	2	1	1	1	0	3	0	7	3	23.3066800530675	1	2	2	2	2	0	1	1	3	0	0	1	1005	0	1005	-.208335792253931	.738555990780219	.577506684820689	2
23011408	2008	23	1	92	3	2	1	1	0	2	1	7	3	23.3066800530675	1	2	2	1	2	0	1	1	3	0	2102	0	2102	0	2102	-1.06482629199407	-.340178485323008	-2.30317806820708	1
61032102	2002	61	2	68	1	1	1	2	1	2	1	8	1	23.3066800530675	1	1	1	2	2	8	3	2	3	1	1110	0	4429	0	4429	1.63001058363139	-1.69344356193324	.698141145684339	2
32187202	2002	32	2	78	2	1	2	2	0	3	0	8	1	23.3066800530675	1	1	2	2	2	8	3	1	3	0	3336	0	3336	1	4844	.702144394412813	-.0664448637281904	1.14741332121359	3
33027008	2008	33	1	82	3	1	2	2	0	3	0	8	1	23.3066800530675	1	1	2	2	2	0	1	1	4	1	1096	0	2150	0	2150	.379553629941562	1.34915780359269	2.3889911357353	3
33289605	2005	33	2	75	2	1	2	2	1	3	0	9	4	23.3066800530675	1	1	2	2	2	4	2	2	3	0	3161	0	3161	0	3161	1.37505089899798	-.728455532595338	1.48297661261721	3
31126205	2005	31	2	65	1	1	2	2	0	2	1	9	4	23.3066800530675	1	1	2	2	2	9	3	2	4	1	2249	0	2249	1	2944	2.41818041452684	-.520354147037074	3.57941438172827	3
46007408	2008	46	1	98	3	1	2	2	0	2	1	9	4	23.3066800530675	1	2	2	2	2	3	2	2	4	0	1208	0	1208	0	1208	1.96294032119347	-.117853719782869	3.29446106353182	3
[truncated: 11,934 more rows]
